# Supplementary material for: Module-level recombination drives DBLMSP polymorphism and functional conservation in Plasmodium falciparum
Source: Parasite. 2026 Apr 17;33:24. doi: 10.1051/parasite/2026024 (PMC13088805; doi:10.1051/parasite/2026024)
Supplement: Supplementary file 1 — Table S1. Type 1 Representative (CMB10) BLAST Hits. Table S2. Type 2 Representative (CMB42) BLAST Hits. Table S3. Type 3 Representative (CMB20) BLAST Hits Table S4. Validation of 1CM_up Module via BLAST. Table S5. BLAST result of 1M2a Module. Table S6. BLAST result of 1M2b Module. Table S7. BLAST result of 1M3a Module. Table S8. BLAST result of 1M3b Module. Table S9. BLAST of 1M3c Module (Shared by DBLMSP1 & DBLMSP2). Table S10. DBLMSP2 Reference Module BLAST. Table S11. Validation of 2CM_up Module via BLAST. Table S12. GenBank accession numbers for representative sequences corresponding to each DBLMSP1 and DBLMSP2 genotype. Table S13. Nucleotide sequences and positions of modular segments identified in DBLMSP1 (PF3D7_1035700) and DBLMSP2 (PF3D7_1036300). Table S14. Amino acid mutation frequencies in DBLMSP1-1 genotype (n = 486). Table S15. Genetic diversity of P. falciparum DBLMSP1-1 across different countries and regions. [file parasite-33-24-s1.zip › parasite250151-1-olm/Supplementary Table BLAST Results.xlsx]

## Sheet: Table S1
Table S1. Type 1 Representative (CMB10) BLAST Hits
Description	Scientific Name	Max Score	Total Score	Query Cover	E value	Per. ident	Acc. Len	Accession
Plasmodium falciparum 3D7 duffy binding-like merozoite surface protein (PF3D7_1035700), partial mRNA	Plasmodium falciparum 3D7	3868	3868	1	0	100	2094	XM_001347596.1
Plasmodium falciparum isolate 3D7 putative erythrocyte membrane protein gene, partial cds	Plasmodium falciparum	3653	3653	0.94	0	100	1978	FJ406854.1
Plasmodium falciparum isolate 057 putative erythrocyte membrane protein gene, partial cds	Plasmodium falciparum	3624	3624	0.94	0	99.8	1974	FJ556065.1
Plasmodium falciparum isolate 025 putative erythrocyte membrane protein gene, partial cds	Plasmodium falciparum	3613	3613	0.94	0	99.7	1974	FJ556048.1
Plasmodium falciparum isolate 028 putative erythrocyte membrane protein gene, partial cds	Plasmodium falciparum	3613	3613	0.94	0	99.7	1974	FJ556051.1
Plasmodium falciparum isolate 806 putative erythrocyte membrane protein gene, partial cds	Plasmodium falciparum	3607	3607	0.94	0	99.65	1974	FJ556082.1
Plasmodium falciparum isolate 003 putative erythrocyte membrane protein gene, partial cds	Plasmodium falciparum	3607	3607	0.94	0	99.65	1974	FJ556031.1
Plasmodium falciparum isolate 064 putative erythrocyte membrane protein gene, partial cds	Plasmodium falciparum	3607	3607	0.94	0	99.65	1974	FJ556068.1
Plasmodium falciparum isolate D10 putative erythrocyte membrane protein gene, partial cds	Plasmodium falciparum	3600	3600	0.95	0	99.49	1979	FJ406862.1
Plasmodium falciparum isolate T9/96 putative erythrocyte membrane protein gene, partial cds	Plasmodium falciparum	3591	3591	0.95	0	99.3	1991	FJ406857.1
Plasmodium falciparum isolate 038 putative erythrocyte membrane protein gene, partial cds	Plasmodium falciparum	3579	3579	0.94	0	99.39	1974	FJ556057.1
Plasmodium falciparum isolate T9/102 putative erythrocyte membrane protein gene, partial cds	Plasmodium falciparum	3576	3576	0.94	0	99.29	1978	FJ406856.1
Plasmodium falciparum isolate 011 putative erythrocyte membrane protein gene, partial cds	Plasmodium falciparum	3568	3568	0.94	0	99.29	1974	FJ556038.1
Plasmodium falciparum isolate 245 duffy binding-like merozoite surface protein (PF10_0348) gene, partial cds	Plasmodium falciparum	3557	3557	0.92	0	99.9	1932	HM000285.1
Plasmodium falciparum isolate 032 putative erythrocyte membrane protein gene, partial cds	Plasmodium falciparum	3557	3557	0.94	0	99.19	1974	FJ556052.1
Plasmodium falciparum isolate Wellcome putative erythrocyte membrane protein gene, partial cds	Plasmodium falciparum	3554	3554	0.94	0	99.09	1978	FJ406855.1
Plasmodium falciparum isolate 067 putative erythrocyte membrane protein gene, partial cds	Plasmodium falciparum	3552	3552	0.94	0	99.14	1974	FJ556070.1
Plasmodium falciparum isolate 199 duffy binding-like merozoite surface protein (PF10_0348) gene, partial cds	Plasmodium falciparum	3546	3546	0.92	0	99.79	1932	HM000282.1
Plasmodium falciparum isolate 037 putative erythrocyte membrane protein gene, partial cds	Plasmodium falciparum	3546	3546	0.94	0	99.09	1974	FJ556056.1
Plasmodium falciparum isolate RO33 putative erythrocyte membrane protein pseudogene, partial sequence	Plasmodium falciparum	3541	3541	0.94	0	98.99	1977	FJ406858.1
Plasmodium falciparum isolate Dd2 putative erythrocyte membrane protein gene, partial cds	Plasmodium falciparum	3541	3541	0.94	0	98.99	1977	FJ406861.1
Plasmodium falciparum isolate 039 putative erythrocyte membrane protein gene, partial cds	Plasmodium falciparum	3541	3541	0.94	0	99.04	1974	FJ556058.1
Plasmodium falciparum isolate 389 duffy binding-like merozoite surface protein (PF10_0348) gene, partial cds	Plasmodium falciparum	3541	3541	0.92	0	99.74	1932	HM000304.1
Plasmodium falciparum isolate 065 putative erythrocyte membrane protein gene, partial cds	Plasmodium falciparum	3535	3535	0.94	0	98.99	1974	FJ556069.1
Plasmodium falciparum isolate 034 putative erythrocyte membrane protein gene, partial cds	Plasmodium falciparum	3535	3535	0.94	0	98.99	1974	FJ556054.1
Plasmodium falciparum isolate 083 putative erythrocyte membrane protein pseudogene, partial sequence	Plasmodium falciparum	3535	3535	0.94	0	98.99	1974	FJ556074.1
Plasmodium falciparum isolate K1 putative erythrocyte membrane protein gene, partial cds	Plasmodium falciparum	3535	3535	0.94	0	98.99	1974	FJ406859.1
Plasmodium falciparum isolate 091 duffy binding-like merozoite surface protein (PF10_0348) gene, partial cds	Plasmodium falciparum	3535	3535	0.92	0	99.69	1932	HM000274.1
Plasmodium falciparum isolate 008b putative erythrocyte membrane protein gene, partial cds	Plasmodium falciparum	3535	3535	0.94	0	98.99	1974	FJ556035.1
Plasmodium falciparum isolate 070 putative erythrocyte membrane protein gene, partial cds	Plasmodium falciparum	3530	3530	0.94	0	98.94	1974	FJ556071.1
Plasmodium falciparum isolate 105 duffy binding-like merozoite surface protein (PF10_0348) gene, partial cds	Plasmodium falciparum	3530	3530	0.92	0	99.64	1932	HM000277.1
Plasmodium falciparum isolate 020 putative erythrocyte membrane protein gene, partial cds	Plasmodium falciparum	3530	3530	0.94	0	98.94	1974	FJ556044.1
Plasmodium falciparum isolate 388 duffy binding-like merozoite surface protein (PF10_0348) gene, partial cds	Plasmodium falciparum	3530	3530	0.92	0	99.64	1932	HM000307.1
Plasmodium falciparum isolate 040 putative erythrocyte membrane protein pseudogene, partial sequence	Plasmodium falciparum	3530	3530	0.94	0	98.94	1974	FJ556059.1
Plasmodium falciparum isolate 822 putative erythrocyte membrane protein gene, partial cds	Plasmodium falciparum	3530	3530	0.94	0	98.94	1974	FJ556092.1
Plasmodium falciparum isolate 063 putative erythrocyte membrane protein gene, partial cds	Plasmodium falciparum	3530	3530	0.94	0	98.94	1974	FJ556067.1
Plasmodium falciparum isolate 021 putative erythrocyte membrane protein gene, partial cds	Plasmodium falciparum	3524	3524	0.94	0	98.98	1968	FJ556045.1
Plasmodium falciparum isolate 088 putative erythrocyte membrane protein gene, partial cds	Plasmodium falciparum	3524	3524	0.94	0	98.89	1974	FJ556075.1
Plasmodium falciparum isolate 004 putative erythrocyte membrane protein pseudogene, partial sequence	Plasmodium falciparum	3524	3524	0.94	0	98.89	1974	FJ556032.1
Plasmodium falciparum isolate 023 putative erythrocyte membrane protein gene, partial cds	Plasmodium falciparum	3518	3518	0.94	0	98.83	1974	FJ556047.1
Plasmodium falciparum isolate 333 duffy binding-like merozoite surface protein (PF10_0348) gene, partial cds	Plasmodium falciparum	3518	3518	0.92	0	99.53	1932	HM000296.1
Plasmodium falciparum isolate 073 putative erythrocyte membrane protein gene, partial cds	Plasmodium falciparum	3518	3518	0.94	0	98.83	1974	FJ556072.1
Plasmodium falciparum isolate 008 putative erythrocyte membrane protein gene, partial cds	Plasmodium falciparum	3518	3518	0.94	0	98.83	1974	FJ556034.1
Plasmodium falciparum isolate T9/94 putative erythrocyte membrane protein gene, partial cds	Plasmodium falciparum	3518	3518	0.94	0	99.08	1959	FJ406849.1
Plasmodium falciparum isolate 249 duffy binding-like merozoite surface protein (PF10_0348) gene, partial cds	Plasmodium falciparum	3513	3513	0.92	0	99.48	1932	HM000287.1
Plasmodium falciparum isolate 017 putative erythrocyte membrane protein gene, partial cds	Plasmodium falciparum	3513	3513	0.94	0	98.88	1968	FJ556042.1
Plasmodium falciparum isolate 078 putative erythrocyte membrane protein gene, partial cds	Plasmodium falciparum	3513	3513	0.94	0	98.83	1971	FJ556073.1
Plasmodium falciparum isolate W2mef putative erythrocyte membrane protein gene, partial cds	Plasmodium falciparum	3511	3511	0.94	0	98.98	1961	FJ406848.1
Plasmodium falciparum isolate 186 duffy binding-like merozoite surface protein (PF10_0348) gene, partial cds	Plasmodium falciparum	3507	3507	0.92	0	99.43	1932	HM000280.1
Plasmodium falciparum isolate 082 duffy binding-like merozoite surface protein (PF10_0348) gene, partial cds	Plasmodium falciparum	3507	3507	0.92	0	99.43	1932	HM000273.1
Plasmodium falciparum isolate 805 putative erythrocyte membrane protein gene, partial cds	Plasmodium falciparum	3507	3507	0.94	0	98.83	1968	FJ556081.1
Plasmodium falciparum isolate 023 duffy binding-like merozoite surface protein (PF10_0348) gene, partial cds	Plasmodium falciparum	3487	3487	0.92	0	99.18	1941	HM000268.1
Plasmodium falciparum isolate 049 putative erythrocyte membrane protein gene, partial cds	Plasmodium falciparum	3480	3480	0.94	0	98.48	1974	FJ556063.1
Plasmodium falciparum isolate 002 putative erythrocyte membrane protein gene, partial cds	Plasmodium falciparum	3480	3480	0.94	0	98.48	1974	FJ556030.1
Plasmodium falciparum isolate 297 duffy binding-like merozoite surface protein (PF10_0348) gene, partial cds	Plasmodium falciparum	3480	3480	0.92	0	99.17	1932	HM000291.1
Plasmodium falciparum isolate 062 duffy binding-like merozoite surface protein (PF10_0348) gene, partial cds	Plasmodium falciparum	3480	3480	0.92	0	99.17	1932	HM000272.1
Plasmodium falciparum isolate 816 putative erythrocyte membrane protein gene, partial cds	Plasmodium falciparum	3480	3480	0.94	0	98.58	1968	FJ556088.1
Plasmodium falciparum isolate 290 duffy binding-like merozoite surface protein (PF10_0348) gene, partial cds	Plasmodium falciparum	3469	3469	0.92	0	99.07	1932	HM000290.1
Plasmodium falciparum isolate 191 duffy binding-like merozoite surface protein (PF10_0348) gene, partial cds	Plasmodium falciparum	3469	3469	0.92	0	99.07	1932	HM000281.1
Plasmodium falciparum isolate 242 duffy binding-like merozoite surface protein (PF10_0348) gene, partial cds	Plasmodium falciparum	3469	3469	0.92	0	99.07	1932	HM000284.1
Plasmodium falciparum isolate 323 duffy binding-like merozoite surface protein (PF10_0348) gene, partial cds	Plasmodium falciparum	3469	3469	0.92	0	99.07	1932	HM000309.1
Plasmodium falciparum isolate 528 duffy binding-like merozoite surface protein (PF10_0348) gene, partial cds	Plasmodium falciparum	3469	3469	0.92	0	99.07	1932	HM000306.1
Plasmodium falciparum isolate 235 duffy binding-like merozoite surface protein (PF10_0348) gene, partial cds	Plasmodium falciparum	3463	3463	0.92	0	99.02	1932	HM000283.1
Plasmodium falciparum isolate 334 duffy binding-like merozoite surface protein (PF10_0348) gene, partial cds	Plasmodium falciparum	3463	3463	0.92	0	99.02	1932	HM000297.1
Plasmodium falciparum isolate 057 duffy binding-like merozoite surface protein-like (PF10_0348) gene, partial sequence	Plasmodium falciparum	3458	3458	0.92	0	98.96	1932	HM000271.1
Plasmodium falciparum isolate 097 duffy binding-like merozoite surface protein-like (PF10_0348) gene, partial sequence	Plasmodium falciparum	3458	3458	0.92	0	98.96	1932	HM000276.1
Plasmodium falciparum isolate 319 duffy binding-like merozoite surface protein (PF10_0348) gene, partial cds	Plasmodium falciparum	3458	3458	0.92	0	98.96	1932	HM000294.1
Plasmodium falciparum isolate 365 duffy binding-like merozoite surface protein (PF10_0348) gene, partial cds	Plasmodium falciparum	3452	3452	0.92	0	98.91	1932	HM000308.1
Plasmodium falciparum isolate 289 duffy binding-like merozoite surface protein (PF10_0348) gene, partial cds	Plasmodium falciparum	3452	3452	0.92	0	98.91	1932	HM000289.1
Plasmodium falciparum isolate 162 duffy binding-like merozoite surface protein (PF10_0348) gene, partial cds	Plasmodium falciparum	3452	3452	0.92	0	98.91	1932	HM000279.1
Plasmodium falciparum isolate 359 duffy binding-like merozoite surface protein (PF10_0348) gene, partial cds	Plasmodium falciparum	3452	3452	0.92	0	98.91	1932	HM000302.1
Plasmodium falciparum isolate 811 putative erythrocyte membrane protein pseudogene, partial sequence	Plasmodium falciparum	3452	3452	0.92	0	98.91	1932	FJ556093.1
Plasmodium falciparum isolate 019 duffy binding-like merozoite surface protein-like (PF10_0348) gene, partial sequence	Plasmodium falciparum	3452	3452	0.92	0	98.91	1932	HM000266.1
Plasmodium falciparum isolate 299 duffy binding-like merozoite surface protein-like (PF10_0348) gene, partial sequence	Plasmodium falciparum	3446	3446	0.92	0	98.86	1932	HM000292.1
Plasmodium falciparum isolate 160 duffy binding-like merozoite surface protein (PF10_0348) gene, partial cds	Plasmodium falciparum	3446	3446	0.92	0	98.86	1932	HM000278.1
Plasmodium falciparum isolate 364 duffy binding-like merozoite surface protein (PF10_0348) gene, partial cds	Plasmodium falciparum	3446	3446	0.92	0	98.86	1932	HM000303.1
Plasmodium falciparum isolate 093 duffy binding-like merozoite surface protein (PF10_0348) gene, partial cds	Plasmodium falciparum	3446	3446	0.92	0	98.86	1932	HM000275.1
Plasmodium falciparum isolate 021 duffy binding-like merozoite surface protein (PF10_0348) gene, partial cds	Plasmodium falciparum	3446	3446	0.92	0	98.86	1932	HM000267.1
Plasmodium falciparum isolate 336 duffy binding-like merozoite surface protein-like (PF10_0348) gene, partial sequence	Plasmodium falciparum	3441	3441	0.92	0	98.81	1932	HM000298.1
Plasmodium falciparum isolate 027 duffy binding-like merozoite surface protein (PF10_0348) gene, partial cds	Plasmodium falciparum	3441	3441	0.92	0	98.81	1932	HM000269.1
Plasmodium falciparum isolate 050 duffy binding-like merozoite surface protein (PF10_0348) gene, partial cds	Plasmodium falciparum	3441	3441	0.92	0	98.81	1932	HM000270.1
Plasmodium falciparum isolate 310 duffy binding-like merozoite surface protein-like (PF10_0348) gene, partial sequence	Plasmodium falciparum	3435	3435	0.92	0	98.76	1932	HM000293.1
Plasmodium falciparum isolate 048 putative erythrocyte membrane protein pseudogene, partial sequence	Plasmodium falciparum	3435	3435	0.94	0	98.13	1980	FJ556062.1
Plasmodium falciparum isolate 344 duffy binding-like merozoite surface protein (PF10_0348) gene, partial cds	Plasmodium falciparum	3430	3430	0.92	0	98.86	1914	HM000299.1
Plasmodium falciparum isolate 005 putative erythrocyte membrane protein gene, partial cds	Plasmodium falciparum	3413	3413	0.94	0	97.74	1992	FJ556033.1
Plasmodium falciparum isolate 075 putative erythrocyte membrane protein gene, partial cds	Plasmodium falciparum	3402	3402	0.92	0	98.45	1932	FJ556094.1
Plasmodium falciparum isolate MAD20 putative erythrocyte membrane protein gene, partial cds	Plasmodium falciparum	3400	3400	0.89	0	99.47	1871	FJ406847.1
Plasmodium falciparum isolate 808 putative erythrocyte membrane protein gene, partial cds	Plasmodium falciparum	3391	3391	0.95	0	97.73	1962	FJ556084.1
Plasmodium falciparum isolate 050 putative erythrocyte membrane protein gene, partial cds	Plasmodium falciparum	3380	3380	0.94	0	97.72	1956	FJ556064.1
Plasmodium falciparum isolate 324 duffy binding-like merozoite surface protein (PF10_0348) gene, partial cds	Plasmodium falciparum	3336	3336	0.92	0	97.98	1914	HM000295.1
Plasmodium falciparum isolate 001 putative erythrocyte membrane protein gene, partial cds	Plasmodium falciparum	2117	2818	0.79	0	99.23	1980	FJ556029.1
Plasmodium falciparum isolate 012 putative erythrocyte membrane protein gene, partial cds	Plasmodium falciparum	2111	2884	0.79	0	99.15	1980	FJ556039.1
Plasmodium falciparum isolate 807 putative erythrocyte membrane protein gene, partial cds	Plasmodium falciparum	2089	2862	0.79	0	98.81	1980	FJ556083.1
Plasmodium falciparum isolate 033 putative erythrocyte membrane protein gene, partial cds	Plasmodium falciparum	2084	2857	0.79	0	98.72	1980	FJ556053.1
Plasmodium falciparum isolate 044 putative erythrocyte membrane protein gene, partial cds	Plasmodium falciparum	2074	2847	0.79	0	98.72	1980	FJ556060.1
Plasmodium falciparum isolate FCC2 putative erythrocyte membrane protein gene, partial cds	Plasmodium falciparum	2074	2847	0.79	0	98.47	1984	FJ406852.1
Plasmodium falciparum isolate Palo Alto putative erythrocyte membrane protein gene, partial cds	Plasmodium falciparum	2073	2768	0.79	0	98.47	1983	FJ406850.1
Plasmodium falciparum isolate D6 putative erythrocyte membrane protein gene, partial cds	Plasmodium falciparum	2069	2764	0.79	0	98.47	1981	FJ406846.1
Plasmodium falciparum isolate 022 putative erythrocyte membrane protein gene, partial cds	Plasmodium falciparum	2067	2840	0.79	0	98.47	1980	FJ556046.1
Plasmodium falciparum isolate 801 putative erythrocyte membrane protein gene, partial cds	Plasmodium falciparum	2067	2768	0.79	0	98.47	1980	FJ556077.1

## Sheet: Table S2
Table S2. Type 2 Representative (CMB42) BLAST Hits
Description	Scientific Name	Max Score	Total Score	Query Cover	E value	Per. ident	Acc. Len	Accession
Plasmodium falciparum isolate FCC2 putative erythrocyte membrane protein gene, partial cds	Plasmodium falciparum	3664	3664	0.94	0	100	1984	FJ406852.1
Plasmodium falciparum isolate 036 putative erythrocyte membrane protein gene, partial cds	Plasmodium falciparum	3651	3651	0.94	0	99.95	1980	FJ556055.1
Plasmodium falciparum isolate 022 putative erythrocyte membrane protein gene, partial cds	Plasmodium falciparum	3646	3646	0.94	0	99.9	1980	FJ556046.1
Plasmodium falciparum isolate 026 putative erythrocyte membrane protein gene, partial cds	Plasmodium falciparum	3646	3646	0.94	0	100	1974	FJ556049.1
Plasmodium falciparum isolate 819 putative erythrocyte membrane protein gene, partial cds	Plasmodium falciparum	3640	3640	0.94	0	99.85	1980	FJ556089.1
Plasmodium falciparum isolate 807 putative erythrocyte membrane protein gene, partial cds	Plasmodium falciparum	3635	3635	0.94	0	99.8	1980	FJ556083.1
Plasmodium falciparum isolate 027 putative erythrocyte membrane protein gene, partial cds	Plasmodium falciparum	3635	3635	0.94	0	99.8	1980	FJ556050.1
Plasmodium falciparum isolate 015 putative erythrocyte membrane protein gene, partial cds	Plasmodium falciparum	3629	3629	0.94	0	99.85	1974	FJ556041.1
Plasmodium falciparum isolate 033 putative erythrocyte membrane protein gene, partial cds	Plasmodium falciparum	3629	3629	0.94	0	99.75	1980	FJ556053.1
Plasmodium falciparum isolate 012 putative erythrocyte membrane protein gene, partial cds	Plasmodium falciparum	3613	3613	0.94	0	99.6	1980	FJ556039.1
Plasmodium falciparum isolate Palo Alto putative erythrocyte membrane protein gene, partial cds	Plasmodium falciparum	3585	3585	0.94	0	99.29	1983	FJ406850.1
Plasmodium falciparum isolate D6 putative erythrocyte membrane protein gene, partial cds	Plasmodium falciparum	3581	3581	0.94	0	99.29	1981	FJ406846.1
Plasmodium falciparum isolate 302 duffy binding-like merozoite surface protein (PF10_0348) gene, partial cds	Plasmodium falciparum	3579	3579	0.92	0	100	1938	HM000322.1
Plasmodium falciparum isolate 801 putative erythrocyte membrane protein gene, partial cds	Plasmodium falciparum	3568	3568	0.94	0	99.19	1980	FJ556077.1
Plasmodium falciparum isolate 044 duffy binding-like merozoite surface protein (PF10_0348) gene, partial cds	Plasmodium falciparum	3568	3568	0.92	0	99.9	1938	HM000326.1
Plasmodium falciparum isolate 311 duffy binding-like merozoite surface protein (PF10_0348) gene, partial cds	Plasmodium falciparum	3563	3563	0.92	0	99.85	1938	HM000324.1
Plasmodium falciparum isolate 020 duffy binding-like merozoite surface protein (PF10_0348) gene, partial cds	Plasmodium falciparum	3563	3563	0.92	0	99.85	1938	HM000318.1
Plasmodium falciparum isolate 304 duffy binding-like merozoite surface protein (PF10_0348) gene, partial cds	Plasmodium falciparum	3557	3557	0.92	0	99.79	1938	HM000323.1
Plasmodium falciparum isolate 164 duffy binding-like merozoite surface protein (PF10_0348) gene, partial cds	Plasmodium falciparum	3531	3531	0.92	0	99.49	1947	HM000320.1
Plasmodium falciparum isolate 001 putative erythrocyte membrane protein gene, partial cds	Plasmodium falciparum	3524	3524	0.94	0	98.79	1980	FJ556029.1
Plasmodium falciparum isolate 045 duffy binding-like merozoite surface protein (PF10_0348) gene, partial cds	Plasmodium falciparum	3524	3524	0.92	0	99.48	1938	HM000328.1
Plasmodium falciparum isolate 356 duffy binding-like merozoite surface protein (PF10_0348) gene, partial cds	Plasmodium falciparum	3518	3518	0.92	0	99.43	1938	HM000327.1
Plasmodium falciparum isolate 321 duffy binding-like merozoite surface protein (PF10_0348) gene, partial cds	Plasmodium falciparum	3507	3507	0.92	0	99.33	1938	HM000325.1
Plasmodium falciparum isolate 044 putative erythrocyte membrane protein gene, partial cds	Plasmodium falciparum	3498	3498	0.94	0	98.64	1980	FJ556060.1
Plasmodium falciparum isolate 194 duffy binding-like merozoite surface protein (PF10_0348) gene, partial cds	Plasmodium falciparum	3441	3441	0.92	0	98.86	1920	HM000321.1
Plasmodium falciparum isolate 052 duffy binding-like merozoite surface protein (PF10_0348) gene, partial cds	Plasmodium falciparum	3380	3380	0.92	0	98.3	1920	HM000319.1
Plasmodium falciparum isolate 7G8 putative erythrocyte membrane protein gene, partial cds	Plasmodium falciparum	3338	3338	0.94	0	97.03	1984	FJ406853.1
Plasmodium falciparum isolate HB3 putative erythrocyte membrane protein gene, partial cds	Plasmodium falciparum	3334	3334	0.94	0	97.03	1982	FJ406851.1
Plasmodium falciparum isolate 028 duffy binding-like merozoite surface protein (PF10_0348) gene, partial cds	Plasmodium falciparum	3230	3230	0.92	0	96.75	1938	HM000310.1
Plasmodium falciparum isolate 298 duffy binding-like merozoite surface protein (PF10_0348) gene, partial cds	Plasmodium falciparum	3147	3147	0.92	0	95.98	1938	HM000314.1
Plasmodium falciparum isolate 216 duffy binding-like merozoite surface protein (PF10_0348) gene, partial cds	Plasmodium falciparum	3114	3114	0.92	0	95.67	1938	HM000315.1
Plasmodium falciparum isolate 214 duffy binding-like merozoite surface protein (PF10_0348) gene, partial cds	Plasmodium falciparum	3103	3103	0.92	0	95.57	1938	HM000313.1
Plasmodium falciparum isolate 128 duffy binding-like merozoite surface protein (PF10_0348) gene, partial cds	Plasmodium falciparum	3075	3075	0.92	0	95.32	1938	HM000312.1
Plasmodium falciparum isolate D6 putative erythrocyte membrane antigen variant gene, partial cds	Plasmodium falciparum	3035	3035	0.95	0	94.26	1979	FJ556421.1
Plasmodium falciparum isolate FCC2 putative erythrocyte membrane antigen variant gene, partial cds	Plasmodium falciparum	3033	3033	0.95	0	94.26	1978	FJ556420.1
Plasmodium falciparum isolate 384 duffy binding-like merozoite surface protein (PF10_0348) gene, partial cds	Plasmodium falciparum	3025	3025	0.92	0	94.86	1938	HM000317.1
Plasmodium falciparum isolate 110 duffy binding-like merozoite surface protein (PF10_0348) gene, partial cds	Plasmodium falciparum	3025	3025	0.92	0	94.86	1938	HM000311.1
Plasmodium falciparum isolate 314 duffy binding-like merozoite surface protein (PF10_0348) gene, partial cds	Plasmodium falciparum	3020	3020	0.92	0	94.81	1938	HM000316.1
Plasmodium falciparum isolate Palo Alto putative erythrocyte membrane antigen variant gene, partial cds	Plasmodium falciparum	2909	2909	0.92	0	94.06	1911	FJ556419.1
Plasmodium falciparum isolate Wellcome putative erythrocyte membrane protein gene, partial cds	Plasmodium falciparum	2158	2931	0.79	0	99.75	1978	FJ406855.1
Plasmodium falciparum isolate 034 putative erythrocyte membrane protein gene, partial cds	Plasmodium falciparum	2156	2940	0.79	0	99.83	1974	FJ556054.1
Plasmodium falciparum isolate RO33 putative erythrocyte membrane protein pseudogene, partial sequence	Plasmodium falciparum	2150	2929	0.79	0	99.66	1977	FJ406858.1
Plasmodium falciparum isolate 070 putative erythrocyte membrane protein gene, partial cds	Plasmodium falciparum	2150	2934	0.79	0	99.74	1974	FJ556071.1
Plasmodium falciparum isolate 020 putative erythrocyte membrane protein gene, partial cds	Plasmodium falciparum	2150	2929	0.79	0	99.74	1974	FJ556044.1
Plasmodium falciparum isolate 065 putative erythrocyte membrane protein gene, partial cds	Plasmodium falciparum	2150	2929	0.79	0	99.74	1974	FJ556069.1
Plasmodium falciparum isolate 037 putative erythrocyte membrane protein gene, partial cds	Plasmodium falciparum	2150	2934	0.79	0	99.74	1974	FJ556056.1
Plasmodium falciparum isolate 002 putative erythrocyte membrane protein gene, partial cds	Plasmodium falciparum	2150	2879	0.79	0	99.74	1974	FJ556030.1
Plasmodium falciparum isolate 088 putative erythrocyte membrane protein gene, partial cds	Plasmodium falciparum	2150	2929	0.79	0	99.74	1974	FJ556075.1
Plasmodium falciparum isolate 039 putative erythrocyte membrane protein gene, partial cds	Plasmodium falciparum	2150	2934	0.79	0	99.74	1974	FJ556058.1
Plasmodium falciparum isolate 023 putative erythrocyte membrane protein gene, partial cds	Plasmodium falciparum	2145	2923	0.79	0	99.66	1974	FJ556047.1
Plasmodium falciparum isolate 067 putative erythrocyte membrane protein gene, partial cds	Plasmodium falciparum	2145	2923	0.79	0	99.66	1974	FJ556070.1
Plasmodium falciparum isolate 008 putative erythrocyte membrane protein gene, partial cds	Plasmodium falciparum	2145	2923	0.79	0	99.66	1974	FJ556034.1
Plasmodium falciparum isolate 021 putative erythrocyte membrane protein gene, partial cds	Plasmodium falciparum	2145	2929	0.79	0	99.83	1968	FJ556045.1
Plasmodium falciparum isolate Dd2 putative erythrocyte membrane protein gene, partial cds	Plasmodium falciparum	2145	2918	0.79	0	99.57	1977	FJ406861.1
Plasmodium falciparum isolate 083 putative erythrocyte membrane protein pseudogene, partial sequence	Plasmodium falciparum	2145	2923	0.79	0	99.66	1974	FJ556074.1
Plasmodium falciparum isolate 822 putative erythrocyte membrane protein gene, partial cds	Plasmodium falciparum	2145	2929	0.79	0	99.66	1974	FJ556092.1
Plasmodium falciparum isolate 008b putative erythrocyte membrane protein gene, partial cds	Plasmodium falciparum	2145	2923	0.79	0	99.66	1974	FJ556035.1
Plasmodium falciparum isolate T9/94 putative erythrocyte membrane protein gene, partial cds	Plasmodium falciparum	2143	2895	0.78	0	99.74	1959	FJ406849.1
Plasmodium falciparum isolate 049 putative erythrocyte membrane protein gene, partial cds	Plasmodium falciparum	2139	2868	0.79	0	99.57	1974	FJ556063.1
Plasmodium falciparum isolate 073 putative erythrocyte membrane protein gene, partial cds	Plasmodium falciparum	2139	2918	0.79	0	99.57	1974	FJ556072.1
Plasmodium falciparum isolate 040 putative erythrocyte membrane protein pseudogene, partial sequence	Plasmodium falciparum	2139	2918	0.79	0	99.57	1974	FJ556059.1
Plasmodium falciparum isolate K1 putative erythrocyte membrane protein gene, partial cds	Plasmodium falciparum	2139	2912	0.79	0	99.57	1974	FJ406859.1
Plasmodium falciparum isolate W2mef putative erythrocyte membrane protein gene, partial cds	Plasmodium falciparum	2139	2888	0.78	0	99.57	1961	FJ406848.1
Plasmodium falciparum isolate 063 putative erythrocyte membrane protein gene, partial cds	Plasmodium falciparum	2139	2918	0.79	0	99.57	1974	FJ556067.1
Plasmodium falciparum isolate 004 putative erythrocyte membrane protein pseudogene, partial sequence	Plasmodium falciparum	2134	2912	0.79	0	99.49	1974	FJ556032.1
Plasmodium falciparum isolate 805 putative erythrocyte membrane protein gene, partial cds	Plasmodium falciparum	2128	2907	0.79	0	99.57	1968	FJ556081.1
Plasmodium falciparum isolate 816 putative erythrocyte membrane protein gene, partial cds	Plasmodium falciparum	2128	2873	0.79	0	99.57	1968	FJ556088.1
Plasmodium falciparum isolate 017 putative erythrocyte membrane protein gene, partial cds	Plasmodium falciparum	2122	2907	0.79	0	99.49	1968	FJ556042.1
Plasmodium falciparum isolate T9/102 putative erythrocyte membrane protein gene, partial cds	Plasmodium falciparum	2122	2903	0.79	0	99.23	1978	FJ406856.1
Plasmodium falciparum isolate 011 putative erythrocyte membrane protein gene, partial cds	Plasmodium falciparum	2117	2895	0.79	0	99.23	1974	FJ556038.1
Plasmodium falciparum 3D7 duffy binding-like merozoite surface protein (PF3D7_1035700), partial mRNA	Plasmodium falciparum 3D7	2111	3062	0.85	0	98.5	2094	XM_001347596.1
Plasmodium falciparum isolate 078 putative erythrocyte membrane protein gene, partial cds	Plasmodium falciparum	2111	2890	0.79	0	99.23	1971	FJ556073.1
Plasmodium falciparum isolate 806 putative erythrocyte membrane protein gene, partial cds	Plasmodium falciparum	2084	2868	0.79	0	98.72	1974	FJ556082.1
Plasmodium falciparum isolate 032 putative erythrocyte membrane protein gene, partial cds	Plasmodium falciparum	2084	2862	0.79	0	98.72	1974	FJ556052.1
Plasmodium falciparum isolate 289 duffy binding-like merozoite surface protein (PF10_0348) gene, partial cds	Plasmodium falciparum	2078	2857	0.77	0	99.82	1932	HM000289.1
Plasmodium falciparum isolate 160 duffy binding-like merozoite surface protein (PF10_0348) gene, partial cds	Plasmodium falciparum	2078	2851	0.77	0	99.82	1932	HM000278.1
Plasmodium falciparum isolate 064 putative erythrocyte membrane protein gene, partial cds	Plasmodium falciparum	2078	2862	0.79	0	98.64	1974	FJ556068.1
Plasmodium falciparum isolate 028 putative erythrocyte membrane protein gene, partial cds	Plasmodium falciparum	2078	2853	0.8	0	98.64	1974	FJ556051.1
Plasmodium falciparum isolate 3D7 putative erythrocyte membrane protein gene, partial cds	Plasmodium falciparum	2074	2847	0.79	0	98.47	1978	FJ406854.1
Plasmodium falciparum isolate 319 duffy binding-like merozoite surface protein (PF10_0348) gene, partial cds	Plasmodium falciparum	2073	2851	0.77	0	99.73	1932	HM000294.1
Plasmodium falciparum isolate 235 duffy binding-like merozoite surface protein (PF10_0348) gene, partial cds	Plasmodium falciparum	2073	2851	0.77	0	99.73	1932	HM000283.1
Plasmodium falciparum isolate 057 duffy binding-like merozoite surface protein-like (PF10_0348) gene, partial sequence	Plasmodium falciparum	2067	2846	0.77	0	99.65	1932	HM000271.1
Plasmodium falciparum isolate 162 duffy binding-like merozoite surface protein (PF10_0348) gene, partial cds	Plasmodium falciparum	2067	2846	0.77	0	99.65	1932	HM000279.1
Plasmodium falciparum isolate 057 putative erythrocyte membrane protein gene, partial cds	Plasmodium falciparum	2067	2846	0.79	0	98.47	1974	FJ556065.1
Plasmodium falciparum isolate 323 duffy binding-like merozoite surface protein (PF10_0348) gene, partial cds	Plasmodium falciparum	2067	2851	0.77	0	99.65	1932	HM000309.1
Plasmodium falciparum isolate 027 duffy binding-like merozoite surface protein (PF10_0348) gene, partial cds	Plasmodium falciparum	2067	2840	0.77	0	99.65	1932	HM000269.1
Plasmodium falciparum isolate 359 duffy binding-like merozoite surface protein (PF10_0348) gene, partial cds	Plasmodium falciparum	2067	2857	0.77	0	99.65	1932	HM000302.1
Plasmodium falciparum isolate 364 duffy binding-like merozoite surface protein (PF10_0348) gene, partial cds	Plasmodium falciparum	2067	2851	0.77	0	99.65	1932	HM000303.1
Plasmodium falciparum isolate 019 duffy binding-like merozoite surface protein-like (PF10_0348) gene, partial sequence	Plasmodium falciparum	2067	2846	0.77	0	99.65	1932	HM000266.1
Plasmodium falciparum isolate 365 duffy binding-like merozoite surface protein (PF10_0348) gene, partial cds	Plasmodium falciparum	2061	2840	0.77	0	99.56	1932	HM000308.1
Plasmodium falciparum isolate 075 putative erythrocyte membrane protein gene, partial cds	Plasmodium falciparum	2061	2790	0.77	0	99.56	1932	FJ556094.1
Plasmodium falciparum isolate 310 duffy binding-like merozoite surface protein-like (PF10_0348) gene, partial sequence	Plasmodium falciparum	2061	2835	0.77	0	99.56	1932	HM000293.1
Plasmodium falciparum isolate 003 putative erythrocyte membrane protein gene, partial cds	Plasmodium falciparum	2061	2846	0.79	0	98.38	1974	FJ556031.1
Plasmodium falciparum isolate 097 duffy binding-like merozoite surface protein-like (PF10_0348) gene, partial sequence	Plasmodium falciparum	2061	2840	0.77	0	99.56	1932	HM000276.1
Plasmodium falciparum isolate 050 duffy binding-like merozoite surface protein (PF10_0348) gene, partial cds	Plasmodium falciparum	2061	2846	0.77	0	99.56	1932	HM000270.1
Plasmodium falciparum isolate 811 putative erythrocyte membrane protein pseudogene, partial sequence	Plasmodium falciparum	2061	2840	0.77	0	99.56	1932	FJ556093.1
Plasmodium falciparum isolate 021 duffy binding-like merozoite surface protein (PF10_0348) gene, partial cds	Plasmodium falciparum	2061	2840	0.77	0	99.56	1932	HM000267.1
Plasmodium falciparum isolate 299 duffy binding-like merozoite surface protein-like (PF10_0348) gene, partial sequence	Plasmodium falciparum	2056	2835	0.77	0	99.47	1932	HM000292.1
Plasmodium falciparum isolate 242 duffy binding-like merozoite surface protein (PF10_0348) gene, partial cds	Plasmodium falciparum	2056	2840	0.77	0	99.47	1932	HM000284.1
Plasmodium falciparum isolate 334 duffy binding-like merozoite surface protein (PF10_0348) gene, partial cds	Plasmodium falciparum	2056	2835	0.77	0	99.47	1932	HM000297.1

## Sheet: Table S3
Table S3. Type 3 Representative (CMB20) BLAST Hits
Description	Scientific Name	Max Score	Total Score	Query Cover	E value	Per. ident	Acc. Len	Accession
Plasmodium falciparum isolate 214 duffy binding-like merozoite surface protein (PF10_0348) gene, partial cds	Plasmodium falciparum	3557	3557	0.92	0	99.79	1938	HM000313.1
Plasmodium falciparum isolate 216 duffy binding-like merozoite surface protein (PF10_0348) gene, partial cds	Plasmodium falciparum	3535	3535	0.92	0	99.59	1938	HM000315.1
Plasmodium falciparum isolate 298 duffy binding-like merozoite surface protein (PF10_0348) gene, partial cds	Plasmodium falciparum	3502	3502	0.92	0	99.28	1938	HM000314.1
Plasmodium falciparum isolate 128 duffy binding-like merozoite surface protein (PF10_0348) gene, partial cds	Plasmodium falciparum	3463	3463	0.92	0	98.92	1938	HM000312.1
Plasmodium falciparum isolate 110 duffy binding-like merozoite surface protein (PF10_0348) gene, partial cds	Plasmodium falciparum	3435	3435	0.92	0	98.66	1938	HM000311.1
Plasmodium falciparum isolate 314 duffy binding-like merozoite surface protein (PF10_0348) gene, partial cds	Plasmodium falciparum	3430	3430	0.92	0	98.61	1938	HM000316.1
Plasmodium falciparum isolate 384 duffy binding-like merozoite surface protein (PF10_0348) gene, partial cds	Plasmodium falciparum	3413	3413	0.92	0	98.45	1938	HM000317.1
Plasmodium falciparum isolate D6 putative erythrocyte membrane antigen variant gene, partial cds	Plasmodium falciparum	3400	3400	0.95	0	97.55	1979	FJ556421.1
Plasmodium falciparum isolate FCC2 putative erythrocyte membrane antigen variant gene, partial cds	Plasmodium falciparum	3398	3398	0.95	0	97.55	1978	FJ556420.1
Plasmodium falciparum isolate 028 duffy binding-like merozoite surface protein (PF10_0348) gene, partial cds	Plasmodium falciparum	3397	3397	0.92	0	98.3	1938	HM000310.1
Plasmodium falciparum isolate Palo Alto putative erythrocyte membrane antigen variant gene, partial cds	Plasmodium falciparum	3275	3275	0.92	0	97.46	1911	FJ556419.1
Plasmodium falciparum isolate 7G8 putative erythrocyte membrane protein gene, partial cds	Plasmodium falciparum	3227	3227	0.94	0	96.02	1984	FJ406853.1
Plasmodium falciparum isolate HB3 putative erythrocyte membrane protein gene, partial cds	Plasmodium falciparum	3223	3223	0.94	0	96.02	1982	FJ406851.1
Plasmodium falciparum isolate 012 putative erythrocyte membrane protein gene, partial cds	Plasmodium falciparum	3203	3203	0.94	0	95.87	1980	FJ556039.1
Plasmodium falciparum isolate 044 putative erythrocyte membrane protein gene, partial cds	Plasmodium falciparum	3199	3199	0.94	0	95.92	1980	FJ556060.1
Plasmodium falciparum isolate 807 putative erythrocyte membrane protein gene, partial cds	Plasmodium falciparum	3181	3181	0.94	0	95.67	1980	FJ556083.1
Plasmodium falciparum isolate 819 putative erythrocyte membrane protein gene, partial cds	Plasmodium falciparum	3175	3175	0.94	0	95.62	1980	FJ556089.1
Plasmodium falciparum isolate 033 putative erythrocyte membrane protein gene, partial cds	Plasmodium falciparum	3175	3175	0.94	0	95.61	1980	FJ556053.1
Plasmodium falciparum isolate 022 putative erythrocyte membrane protein gene, partial cds	Plasmodium falciparum	3169	3169	0.94	0	95.56	1980	FJ556046.1
Plasmodium falciparum isolate 027 putative erythrocyte membrane protein gene, partial cds	Plasmodium falciparum	3169	3169	0.94	0	95.56	1980	FJ556050.1
Plasmodium falciparum isolate FCC2 putative erythrocyte membrane protein gene, partial cds	Plasmodium falciparum	3166	3166	0.94	0	95.47	1984	FJ406852.1
Plasmodium falciparum isolate 036 putative erythrocyte membrane protein gene, partial cds	Plasmodium falciparum	3164	3164	0.94	0	95.51	1980	FJ556055.1
Plasmodium falciparum isolate 015 putative erythrocyte membrane protein gene, partial cds	Plasmodium falciparum	3153	3153	0.94	0	95.5	1974	FJ556041.1
Plasmodium falciparum isolate 321 duffy binding-like merozoite surface protein (PF10_0348) gene, partial cds	Plasmodium falciparum	3153	3153	0.92	0	96.04	1938	HM000325.1
Plasmodium falciparum isolate 026 putative erythrocyte membrane protein gene, partial cds	Plasmodium falciparum	3147	3147	0.94	0	95.45	1974	FJ556049.1
Plasmodium falciparum isolate 001 putative erythrocyte membrane protein gene, partial cds	Plasmodium falciparum	3136	3136	0.94	0	95.26	1980	FJ556029.1
Plasmodium falciparum isolate 045 duffy binding-like merozoite surface protein (PF10_0348) gene, partial cds	Plasmodium falciparum	3136	3136	0.92	0	95.88	1938	HM000328.1
Plasmodium falciparum isolate 356 duffy binding-like merozoite surface protein (PF10_0348) gene, partial cds	Plasmodium falciparum	3131	3131	0.92	0	95.83	1938	HM000327.1
Plasmodium falciparum isolate 304 duffy binding-like merozoite surface protein (PF10_0348) gene, partial cds	Plasmodium falciparum	3103	3103	0.92	0	95.57	1938	HM000323.1
Plasmodium falciparum isolate 020 duffy binding-like merozoite surface protein (PF10_0348) gene, partial cds	Plasmodium falciparum	3097	3097	0.92	0	95.52	1938	HM000318.1
Plasmodium falciparum isolate 801 putative erythrocyte membrane protein gene, partial cds	Plasmodium falciparum	3092	3092	0.94	0	94.87	1980	FJ556077.1
Plasmodium falciparum isolate 044 duffy binding-like merozoite surface protein (PF10_0348) gene, partial cds	Plasmodium falciparum	3092	3092	0.92	0	95.47	1938	HM000326.1
Plasmodium falciparum isolate 311 duffy binding-like merozoite surface protein (PF10_0348) gene, partial cds	Plasmodium falciparum	3086	3086	0.92	0	95.42	1938	HM000324.1
Plasmodium falciparum isolate Palo Alto putative erythrocyte membrane protein gene, partial cds	Plasmodium falciparum	3086	3086	0.94	0	94.77	1983	FJ406850.1
Plasmodium falciparum isolate D6 putative erythrocyte membrane protein gene, partial cds	Plasmodium falciparum	3083	3083	0.94	0	94.77	1981	FJ406846.1
Plasmodium falciparum isolate 302 duffy binding-like merozoite surface protein (PF10_0348) gene, partial cds	Plasmodium falciparum	3081	3081	0.92	0	95.37	1938	HM000322.1
Plasmodium falciparum isolate 164 duffy binding-like merozoite surface protein (PF10_0348) gene, partial cds	Plasmodium falciparum	3044	3044	0.92	0	94.98	1947	HM000320.1
Plasmodium falciparum isolate 194 duffy binding-like merozoite surface protein (PF10_0348) gene, partial cds	Plasmodium falciparum	2987	2987	0.92	0	94.65	1920	HM000321.1
Plasmodium falciparum isolate 052 duffy binding-like merozoite surface protein (PF10_0348) gene, partial cds	Plasmodium falciparum	2909	2909	0.92	0	93.93	1920	HM000319.1
Plasmodium falciparum isolate D10 putative erythrocyte membrane protein gene, partial cds	Plasmodium falciparum	2032	2799	0.79	0	97.8	1979	FJ406862.1
Plasmodium falciparum 3D7 duffy binding-like merozoite surface protein (PF3D7_1035700), partial mRNA	Plasmodium falciparum 3D7	2028	2973	0.85	0	97.25	2094	XM_001347596.1
Plasmodium falciparum isolate 025 putative erythrocyte membrane protein gene, partial cds	Plasmodium falciparum	2012	2785	0.79	0	97.62	1974	FJ556048.1
Plasmodium falciparum isolate 038 putative erythrocyte membrane protein gene, partial cds	Plasmodium falciparum	2012	2785	0.79	0	97.62	1974	FJ556057.1
Plasmodium falciparum isolate 003 putative erythrocyte membrane protein gene, partial cds	Plasmodium falciparum	2001	2779	0.79	0	97.45	1974	FJ556031.1
Plasmodium falciparum isolate 057 putative erythrocyte membrane protein gene, partial cds	Plasmodium falciparum	1995	2768	0.79	0	97.37	1974	FJ556065.1
Plasmodium falciparum isolate 3D7 putative erythrocyte membrane protein gene, partial cds	Plasmodium falciparum	1991	2759	0.79	0	97.21	1978	FJ406854.1
Plasmodium falciparum isolate 064 putative erythrocyte membrane protein gene, partial cds	Plasmodium falciparum	1984	2762	0.79	0	97.2	1974	FJ556068.1
Plasmodium falciparum isolate 028 putative erythrocyte membrane protein gene, partial cds	Plasmodium falciparum	1984	2753	0.8	0	97.2	1974	FJ556051.1
Plasmodium falciparum isolate 806 putative erythrocyte membrane protein gene, partial cds	Plasmodium falciparum	1978	2757	0.79	0	97.11	1974	FJ556082.1
Plasmodium falciparum isolate MAD20 putative erythrocyte membrane protein gene, partial cds	Plasmodium falciparum	1960	2600	0.74	0	97.73	1871	FJ406847.1
Plasmodium falciparum isolate T9/96 putative erythrocyte membrane protein gene, partial cds	Plasmodium falciparum	1960	2740	0.79	0	96.56	1991	FJ406857.1
Plasmodium falciparum isolate 032 putative erythrocyte membrane protein gene, partial cds	Plasmodium falciparum	1956	2729	0.79	0	96.77	1974	FJ556052.1
Plasmodium falciparum isolate T9/102 putative erythrocyte membrane protein gene, partial cds	Plasmodium falciparum	1951	2726	0.79	0	96.61	1978	FJ406856.1
Plasmodium falciparum isolate 011 putative erythrocyte membrane protein gene, partial cds	Plasmodium falciparum	1945	2718	0.79	0	96.6	1974	FJ556038.1
Plasmodium falciparum isolate 078 putative erythrocyte membrane protein gene, partial cds	Plasmodium falciparum	1940	2713	0.79	0	96.59	1971	FJ556073.1
Plasmodium falciparum isolate Dd2 putative erythrocyte membrane protein gene, partial cds	Plasmodium falciparum	1929	2696	0.79	0	96.27	1977	FJ406861.1
Plasmodium falciparum isolate 049 putative erythrocyte membrane protein gene, partial cds	Plasmodium falciparum	1923	2646	0.79	0	96.26	1974	FJ556063.1
Plasmodium falciparum isolate 073 putative erythrocyte membrane protein gene, partial cds	Plasmodium falciparum	1923	2696	0.79	0	96.26	1974	FJ556072.1
Plasmodium falciparum isolate K1 putative erythrocyte membrane protein gene, partial cds	Plasmodium falciparum	1923	2690	0.79	0	96.26	1974	FJ406859.1
Plasmodium falciparum isolate W2mef putative erythrocyte membrane protein gene, partial cds	Plasmodium falciparum	1923	2666	0.78	0	96.26	1961	FJ406848.1
Plasmodium falciparum isolate 004 putative erythrocyte membrane protein pseudogene, partial sequence	Plasmodium falciparum	1923	2696	0.79	0	96.26	1974	FJ556032.1
Plasmodium falciparum isolate Wellcome putative erythrocyte membrane protein gene, partial cds	Plasmodium falciparum	1919	2687	0.79	0	96.1	1978	FJ406855.1
Plasmodium falciparum isolate RO33 putative erythrocyte membrane protein pseudogene, partial sequence	Plasmodium falciparum	1917	2690	0.79	0	96.1	1977	FJ406858.1
Plasmodium falciparum isolate 023 putative erythrocyte membrane protein gene, partial cds	Plasmodium falciparum	1917	2690	0.79	0	96.18	1974	FJ556047.1
Plasmodium falciparum isolate 017 putative erythrocyte membrane protein gene, partial cds	Plasmodium falciparum	1917	2696	0.79	0	96.33	1968	FJ556042.1
Plasmodium falciparum isolate 067 putative erythrocyte membrane protein gene, partial cds	Plasmodium falciparum	1917	2690	0.79	0	96.18	1974	FJ556070.1
Plasmodium falciparum isolate 091 duffy binding-like merozoite surface protein (PF10_0348) gene, partial cds	Plasmodium falciparum	1917	2696	0.77	0	97.27	1932	HM000274.1
Plasmodium falciparum isolate 822 putative erythrocyte membrane protein gene, partial cds	Plasmodium falciparum	1917	2696	0.79	0	96.18	1974	FJ556092.1
Plasmodium falciparum isolate 008b putative erythrocyte membrane protein gene, partial cds	Plasmodium falciparum	1917	2690	0.79	0	96.18	1974	FJ556035.1
Plasmodium falciparum isolate 070 putative erythrocyte membrane protein gene, partial cds	Plasmodium falciparum	1912	2690	0.79	0	96.09	1974	FJ556071.1
Plasmodium falciparum isolate 333 duffy binding-like merozoite surface protein (PF10_0348) gene, partial cds	Plasmodium falciparum	1912	2690	0.77	0	97.18	1932	HM000296.1
Plasmodium falciparum isolate 805 putative erythrocyte membrane protein gene, partial cds	Plasmodium falciparum	1912	2685	0.79	0	96.24	1968	FJ556081.1
Plasmodium falciparum isolate 065 putative erythrocyte membrane protein gene, partial cds	Plasmodium falciparum	1912	2685	0.79	0	96.09	1974	FJ556069.1
Plasmodium falciparum isolate 245 duffy binding-like merozoite surface protein (PF10_0348) gene, partial cds	Plasmodium falciparum	1912	2685	0.77	0	97.18	1932	HM000285.1
Plasmodium falciparum isolate 040 putative erythrocyte membrane protein pseudogene, partial sequence	Plasmodium falciparum	1912	2685	0.79	0	96.09	1974	FJ556059.1
Plasmodium falciparum isolate 199 duffy binding-like merozoite surface protein (PF10_0348) gene, partial cds	Plasmodium falciparum	1912	2690	0.77	0	97.18	1932	HM000282.1
Plasmodium falciparum isolate 037 putative erythrocyte membrane protein gene, partial cds	Plasmodium falciparum	1912	2690	0.79	0	96.09	1974	FJ556056.1
Plasmodium falciparum isolate 083 putative erythrocyte membrane protein pseudogene, partial sequence	Plasmodium falciparum	1912	2685	0.79	0	96.09	1974	FJ556074.1
Plasmodium falciparum isolate 002 putative erythrocyte membrane protein gene, partial cds	Plasmodium falciparum	1912	2635	0.79	0	96.09	1974	FJ556030.1
Plasmodium falciparum isolate 088 putative erythrocyte membrane protein gene, partial cds	Plasmodium falciparum	1912	2685	0.79	0	96.09	1974	FJ556075.1
Plasmodium falciparum isolate 039 putative erythrocyte membrane protein gene, partial cds	Plasmodium falciparum	1912	2690	0.79	0	96.09	1974	FJ556058.1
Plasmodium falciparum isolate 816 putative erythrocyte membrane protein gene, partial cds	Plasmodium falciparum	1912	2652	0.79	0	96.24	1968	FJ556088.1
Plasmodium falciparum isolate 105 duffy binding-like merozoite surface protein (PF10_0348) gene, partial cds	Plasmodium falciparum	1906	2685	0.77	0	97.09	1932	HM000277.1
Plasmodium falciparum isolate 388 duffy binding-like merozoite surface protein (PF10_0348) gene, partial cds	Plasmodium falciparum	1906	2679	0.77	0	97.09	1932	HM000307.1
Plasmodium falciparum isolate 008 putative erythrocyte membrane protein gene, partial cds	Plasmodium falciparum	1906	2679	0.79	0	96.01	1974	FJ556034.1
Plasmodium falciparum isolate 034 putative erythrocyte membrane protein gene, partial cds	Plasmodium falciparum	1906	2685	0.79	0	96.01	1974	FJ556054.1
Plasmodium falciparum isolate 389 duffy binding-like merozoite surface protein (PF10_0348) gene, partial cds	Plasmodium falciparum	1906	2685	0.77	0	97.09	1932	HM000304.1
Plasmodium falciparum isolate 063 putative erythrocyte membrane protein gene, partial cds	Plasmodium falciparum	1906	2679	0.79	0	96.01	1974	FJ556067.1
Plasmodium falciparum isolate T9/94 putative erythrocyte membrane protein gene, partial cds	Plasmodium falciparum	1905	2652	0.78	0	96.08	1959	FJ406849.1
Plasmodium falciparum isolate 020 putative erythrocyte membrane protein gene, partial cds	Plasmodium falciparum	1901	2674	0.79	0	95.92	1974	FJ556044.1
Plasmodium falciparum isolate 021 putative erythrocyte membrane protein gene, partial cds	Plasmodium falciparum	1895	2674	0.79	0	95.99	1968	FJ556045.1
Plasmodium falciparum isolate 191 duffy binding-like merozoite surface protein (PF10_0348) gene, partial cds	Plasmodium falciparum	1890	2663	0.77	0	96.83	1932	HM000281.1
Plasmodium falciparum isolate 249 duffy binding-like merozoite surface protein (PF10_0348) gene, partial cds	Plasmodium falciparum	1884	2657	0.77	0	96.74	1932	HM000287.1
Plasmodium falciparum isolate 023 duffy binding-like merozoite surface protein (PF10_0348) gene, partial cds	Plasmodium falciparum	1881	2659	0.77	0	96.59	1941	HM000268.1
Plasmodium falciparum isolate 186 duffy binding-like merozoite surface protein (PF10_0348) gene, partial cds	Plasmodium falciparum	1879	2652	0.77	0	96.65	1932	HM000280.1
Plasmodium falciparum isolate 082 duffy binding-like merozoite surface protein (PF10_0348) gene, partial cds	Plasmodium falciparum	1868	2641	0.77	0	96.48	1932	HM000273.1
Plasmodium falciparum isolate 297 duffy binding-like merozoite surface protein (PF10_0348) gene, partial cds	Plasmodium falciparum	1868	2646	0.77	0	96.48	1932	HM000291.1
Plasmodium falciparum isolate 290 duffy binding-like merozoite surface protein (PF10_0348) gene, partial cds	Plasmodium falciparum	1862	2635	0.77	0	96.39	1932	HM000290.1
Plasmodium falciparum isolate 528 duffy binding-like merozoite surface protein (PF10_0348) gene, partial cds	Plasmodium falciparum	1862	2635	0.77	0	96.39	1932	HM000306.1
Plasmodium falciparum isolate 334 duffy binding-like merozoite surface protein (PF10_0348) gene, partial cds	Plasmodium falciparum	1851	2624	0.77	0	96.21	1932	HM000297.1

## Sheet: Table S4
Table S4. Validation of 1CM_up Module via BLAST
Description	Scientific Name	Max Score	Total Score	Query Cover	E value	Per. ident	Acc. Len	Accession
Plasmodium falciparum mspdbl1 gene for Duffy binding-like merozoite surface protein 1, partial cds, isolate: Ug142	Plasmodium falciparum	948	948	1	0	100	1587	LC157604.1
Plasmodium falciparum 3D7 duffy binding-like merozoite surface protein (PF3D7_1035700), partial mRNA	Plasmodium falciparum 3D7	948	948	1	0	100	2094	XM_001347596.1
Plasmodium falciparum mspdbl1 gene for Duffy binding-like merozoite surface protein 1, partial cds, isolate: Ug115	Plasmodium falciparum	942	942	1	0	99.81	1587	LC157587.1
Plasmodium falciparum mspdbl1 gene for Duffy binding-like merozoite surface protein 1, partial cds, isolate: Ug222	Plasmodium falciparum	942	942	1	0	99.81	1587	LC157639.1
Plasmodium falciparum mspdbl1 gene for Duffy binding-like merozoite surface protein 1, partial cds, isolate: Ug123	Plasmodium falciparum	942	942	1	0	99.81	1587	LC157592.1
Plasmodium falciparum mspdbl1 gene for Duffy binding-like merozoite surface protein 1, partial cds, isolate: Ug175	Plasmodium falciparum	942	942	1	0	99.81	1587	LC157625.1
Plasmodium falciparum mspdbl1 gene for Duffy binding-like merozoite surface protein 1, partial cds, isolate: Ug183	Plasmodium falciparum	942	942	1	0	99.81	1587	LC157628.1
Plasmodium falciparum mspdbl1 gene for Duffy binding-like merozoite surface protein 1, partial cds, isolate: Ug157	Plasmodium falciparum	942	942	1	0	99.81	1587	LC157614.1
Plasmodium falciparum mspdbl1 gene for Duffy binding-like merozoite surface protein 1, partial cds, isolate: Ug124	Plasmodium falciparum	942	942	1	0	99.81	1587	LC157593.1
Plasmodium falciparum mspdbl1 gene for Duffy binding-like merozoite surface protein 1, partial cds, isolate: Ug194	Plasmodium falciparum	942	942	1	0	99.81	1587	LC157633.1
Plasmodium falciparum mspdbl1 gene for Duffy binding-like merozoite surface protein 1, partial cds, isolate: Ug156	Plasmodium falciparum	942	942	1	0	99.81	1587	LC157613.1
Plasmodium falciparum mspdbl1 gene for Duffy binding-like merozoite surface protein 1, partial cds, isolate: Ug160	Plasmodium falciparum	942	942	1	0	99.81	1587	LC157617.1
Plasmodium falciparum mspdbl1 gene for Duffy binding-like merozoite surface protein 1, partial cds, isolate: Ug129	Plasmodium falciparum	942	942	1	0	99.81	1587	LC157595.1
Plasmodium falciparum mspdbl1 gene for Duffy binding-like merozoite surface protein 1, partial cds, isolate: Ug137	Plasmodium falciparum	942	942	1	0	99.81	1587	LC157603.1
Plasmodium falciparum mspdbl1 gene for Duffy binding-like merozoite surface protein 1, partial cds, isolate: Ug148	Plasmodium falciparum	942	942	1	0	99.81	1587	LC157607.1
Plasmodium falciparum mspdbl1 gene for Duffy binding-like merozoite surface protein 1, partial cds, isolate: Ug173	Plasmodium falciparum	942	942	1	0	99.81	1587	LC157623.1
Plasmodium falciparum mspdbl1 gene for Duffy binding-like merozoite surface protein 1, partial cds, isolate: Ug151	Plasmodium falciparum	942	942	1	0	99.81	1587	LC157609.1
Plasmodium falciparum mspdbl1 gene for Duffy binding-like merozoite surface protein 1, partial cds, isolate: Ug132	Plasmodium falciparum	942	942	1	0	99.81	1587	LC157598.1
Plasmodium falciparum mspdbl1 gene for Duffy binding-like merozoite surface protein 1, partial cds, isolate: Ug135	Plasmodium falciparum	942	942	1	0	99.81	1587	LC157601.1
Plasmodium falciparum mspdbl1 gene for Duffy binding-like merozoite surface protein 1, partial cds, isolate: Ug120	Plasmodium falciparum	942	942	1	0	99.81	1587	LC157590.1
Plasmodium falciparum mspdbl1 gene for Duffy binding-like merozoite surface protein 1, partial cds, isolate: Ug121	Plasmodium falciparum	937	937	1	0	99.61	1587	LC157591.1
Plasmodium falciparum mspdbl1 gene for Duffy binding-like merozoite surface protein 1, partial cds, isolate: Ug117	Plasmodium falciparum	937	937	1	0	99.61	1587	LC157589.1
Plasmodium falciparum mspdbl1 gene for Duffy binding-like merozoite surface protein 1, partial cds, isolate: Ug154	Plasmodium falciparum	937	937	1	0	99.61	1587	LC157612.1
Plasmodium falciparum mspdbl1 gene for Duffy binding-like merozoite surface protein 1, partial cds, isolate: Ug133	Plasmodium falciparum	937	937	1	0	99.61	1587	LC157599.1
Plasmodium falciparum mspdbl1 gene for Duffy binding-like merozoite surface protein 1, partial cds, isolate: Ug147	Plasmodium falciparum	937	937	1	0	99.61	1587	LC157606.1
Plasmodium falciparum mspdbl1 gene for Duffy binding-like merozoite surface protein 1, partial cds, isolate: Ug116	Plasmodium falciparum	937	937	1	0	99.61	1587	LC157588.1
Plasmodium falciparum mspdbl1 gene for Duffy binding-like merozoite surface protein 1, partial cds, isolate: Ug195	Plasmodium falciparum	937	937	1	0	99.61	1587	LC157634.1
Plasmodium falciparum mspdbl1 gene for Duffy binding-like merozoite surface protein 1, partial cds, isolate: Ug197	Plasmodium falciparum	937	937	1	0	99.61	1587	LC157636.1
Plasmodium falciparum mspdbl1 gene for Duffy binding-like merozoite surface protein 1, partial cds, isolate: Ug130	Plasmodium falciparum	937	937	1	0	99.61	1587	LC157596.1
Plasmodium falciparum mspdbl1 gene for Duffy binding-like merozoite surface protein 1, partial cds, isolate: Ug159	Plasmodium falciparum	937	937	1	0	99.61	1587	LC157616.1
Plasmodium falciparum mspdbl1 gene for Duffy binding-like merozoite surface protein 1, partial cds, isolate: Ug165	Plasmodium falciparum	937	937	1	0	99.61	1587	LC157621.1
Plasmodium falciparum mspdbl1 gene for Duffy binding-like merozoite surface protein 1, partial cds, isolate: Ug179	Plasmodium falciparum	937	937	1	0	99.61	1587	LC157626.1
Plasmodium falciparum mspdbl1 gene for Duffy binding-like merozoite surface protein 1, partial cds, isolate: Ug131	Plasmodium falciparum	937	937	1	0	99.61	1587	LC157597.1
Plasmodium falciparum mspdbl1 gene for Duffy binding-like merozoite surface protein 1, partial cds, strain: FVO	Plasmodium falciparum	937	937	1	0	99.61	1587	LC157642.1
Plasmodium falciparum mspdbl1 gene for Duffy binding-like merozoite surface protein 1, partial cds, isolate: Ug114	Plasmodium falciparum	937	937	1	0	99.61	1587	LC157586.1
Plasmodium falciparum mspdbl1 gene for Duffy binding-like merozoite surface protein 1, partial cds, isolate: Ug193	Plasmodium falciparum	937	937	1	0	99.61	1587	LC157632.1
Plasmodium falciparum mspdbl1 gene for Duffy binding-like merozoite surface protein 1, partial cds, isolate: Ug185	Plasmodium falciparum	937	937	1	0	99.61	1587	LC157629.1
Plasmodium falciparum mspdbl1 gene for Duffy binding-like merozoite surface protein 1, partial cds, isolate: Ug226	Plasmodium falciparum	937	937	1	0	99.61	1587	LC157641.1
Plasmodium falciparum mspdbl1 gene for Duffy binding-like merozoite surface protein 1, partial cds, isolate: Ug126	Plasmodium falciparum	931	931	1	0	99.42	1587	LC157594.1
Plasmodium falciparum mspdbl1 gene for Duffy binding-like merozoite surface protein 1, partial cds, isolate: Ug150	Plasmodium falciparum	931	931	1	0	99.42	1587	LC157608.1
Plasmodium falciparum mspdbl1 gene for Duffy binding-like merozoite surface protein 1, partial cds, isolate: Ug152	Plasmodium falciparum	881	881	1	0	97.67	1587	LC157610.1
Plasmodium falciparum mspdbl1 gene for Duffy binding-like merozoite surface protein 1, partial cds, isolate: Ug153	Plasmodium falciparum	876	876	1	0	97.47	1587	LC157611.1
Plasmodium falciparum isolate 3D7 putative erythrocyte membrane protein gene, partial cds	Plasmodium falciparum	771	771	0.81	0	100	1978	FJ406854.1
Plasmodium falciparum isolate T9/96 putative erythrocyte membrane protein gene, partial cds	Plasmodium falciparum	767	767	0.81	0	99.76	1991	FJ406857.1
Plasmodium falciparum isolate 070 putative erythrocyte membrane protein gene, partial cds	Plasmodium falciparum	765	765	0.81	0	99.76	1974	FJ556071.1
Plasmodium falciparum isolate 105 duffy binding-like merozoite surface protein (PF10_0348) gene, partial cds	Plasmodium falciparum	765	765	0.81	0	99.76	1932	HM000277.1
Plasmodium falciparum isolate 333 duffy binding-like merozoite surface protein (PF10_0348) gene, partial cds	Plasmodium falciparum	765	765	0.81	0	99.76	1932	HM000296.1
Plasmodium falciparum isolate 194 duffy binding-like merozoite surface protein (PF10_0348) gene, partial cds	Plasmodium falciparum	765	765	0.81	0	99.76	1920	HM000321.1
Plasmodium falciparum isolate 311 duffy binding-like merozoite surface protein (PF10_0348) gene, partial cds	Plasmodium falciparum	765	765	0.81	0	99.76	1938	HM000324.1
Plasmodium falciparum isolate 020 duffy binding-like merozoite surface protein (PF10_0348) gene, partial cds	Plasmodium falciparum	765	765	0.81	0	99.76	1938	HM000318.1
Plasmodium falciparum isolate 806 putative erythrocyte membrane protein gene, partial cds	Plasmodium falciparum	765	765	0.81	0	99.76	1974	FJ556082.1
Plasmodium falciparum isolate 017 putative erythrocyte membrane protein gene, partial cds	Plasmodium falciparum	765	765	0.81	0	99.76	1968	FJ556042.1
Plasmodium falciparum isolate 044 putative erythrocyte membrane protein gene, partial cds	Plasmodium falciparum	765	765	0.81	0	99.76	1980	FJ556060.1
Plasmodium falciparum isolate 022 putative erythrocyte membrane protein gene, partial cds	Plasmodium falciparum	765	765	0.81	0	99.76	1980	FJ556046.1
Plasmodium falciparum isolate 082 duffy binding-like merozoite surface protein (PF10_0348) gene, partial cds	Plasmodium falciparum	765	765	0.81	0	99.76	1932	HM000273.1
Plasmodium falciparum isolate 304 duffy binding-like merozoite surface protein (PF10_0348) gene, partial cds	Plasmodium falciparum	765	765	0.81	0	99.76	1938	HM000323.1
Plasmodium falciparum isolate 298 duffy binding-like merozoite surface protein (PF10_0348) gene, partial cds	Plasmodium falciparum	765	765	0.81	0	99.76	1938	HM000314.1
Plasmodium falciparum isolate 012 putative erythrocyte membrane protein gene, partial cds	Plasmodium falciparum	765	765	0.81	0	99.76	1980	FJ556039.1
Plasmodium falciparum isolate FCC2 putative erythrocyte membrane antigen variant gene, partial cds	Plasmodium falciparum	765	765	0.81	0	99.76	1978	FJ556420.1
Plasmodium falciparum isolate 023 duffy binding-like merozoite surface protein (PF10_0348) gene, partial cds	Plasmodium falciparum	765	765	0.81	0	99.76	1941	HM000268.1
Plasmodium falciparum isolate 015 putative erythrocyte membrane protein gene, partial cds	Plasmodium falciparum	765	765	0.81	0	99.76	1974	FJ556041.1
Plasmodium falciparum isolate D6 putative erythrocyte membrane antigen variant gene, partial cds	Plasmodium falciparum	765	765	0.81	0	99.76	1979	FJ556421.1
Plasmodium falciparum isolate 245 duffy binding-like merozoite surface protein (PF10_0348) gene, partial cds	Plasmodium falciparum	765	765	0.81	0	99.76	1932	HM000285.1
Plasmodium falciparum isolate 807 putative erythrocyte membrane protein gene, partial cds	Plasmodium falciparum	765	765	0.81	0	99.76	1980	FJ556083.1
Plasmodium falciparum isolate FCC2 putative erythrocyte membrane protein gene, partial cds	Plasmodium falciparum	765	765	0.81	0	99.76	1984	FJ406852.1
Plasmodium falciparum isolate 242 duffy binding-like merozoite surface protein (PF10_0348) gene, partial cds	Plasmodium falciparum	765	765	0.81	0	99.76	1932	HM000284.1
Plasmodium falciparum isolate 214 duffy binding-like merozoite surface protein (PF10_0348) gene, partial cds	Plasmodium falciparum	765	765	0.81	0	99.76	1938	HM000313.1
Plasmodium falciparum isolate 067 putative erythrocyte membrane protein gene, partial cds	Plasmodium falciparum	765	765	0.81	0	99.76	1974	FJ556070.1
Plasmodium falciparum isolate 216 duffy binding-like merozoite surface protein (PF10_0348) gene, partial cds	Plasmodium falciparum	765	765	0.81	0	99.76	1938	HM000315.1
Plasmodium falciparum isolate 034 putative erythrocyte membrane protein gene, partial cds	Plasmodium falciparum	765	765	0.81	0	99.76	1974	FJ556054.1
Plasmodium falciparum isolate 057 putative erythrocyte membrane protein gene, partial cds	Plasmodium falciparum	765	765	0.81	0	99.76	1974	FJ556065.1
Plasmodium falciparum isolate 356 duffy binding-like merozoite surface protein (PF10_0348) gene, partial cds	Plasmodium falciparum	765	765	0.81	0	99.76	1938	HM000327.1
Plasmodium falciparum isolate 323 duffy binding-like merozoite surface protein (PF10_0348) gene, partial cds	Plasmodium falciparum	765	765	0.81	0	99.76	1932	HM000309.1
Plasmodium falciparum isolate 026 putative erythrocyte membrane protein gene, partial cds	Plasmodium falciparum	765	765	0.81	0	99.76	1974	FJ556049.1
Plasmodium falciparum isolate 819 putative erythrocyte membrane protein gene, partial cds	Plasmodium falciparum	765	765	0.81	0	99.76	1980	FJ556089.1
Plasmodium falciparum isolate 334 duffy binding-like merozoite surface protein (PF10_0348) gene, partial cds	Plasmodium falciparum	765	765	0.81	0	99.76	1932	HM000297.1
Plasmodium falciparum isolate 021 putative erythrocyte membrane protein gene, partial cds	Plasmodium falciparum	765	765	0.81	0	99.76	1968	FJ556045.1
Plasmodium falciparum isolate 199 duffy binding-like merozoite surface protein (PF10_0348) gene, partial cds	Plasmodium falciparum	765	765	0.81	0	99.76	1932	HM000282.1
Plasmodium falciparum isolate 064 putative erythrocyte membrane protein gene, partial cds	Plasmodium falciparum	765	765	0.81	0	99.76	1974	FJ556068.1
Plasmodium falciparum isolate 037 putative erythrocyte membrane protein gene, partial cds	Plasmodium falciparum	765	765	0.81	0	99.76	1974	FJ556056.1
Plasmodium falciparum isolate 036 putative erythrocyte membrane protein gene, partial cds	Plasmodium falciparum	765	765	0.81	0	99.76	1980	FJ556055.1
Plasmodium falciparum isolate 052 duffy binding-like merozoite surface protein (PF10_0348) gene, partial cds	Plasmodium falciparum	765	765	0.81	0	99.76	1920	HM000319.1
Plasmodium falciparum isolate 044 duffy binding-like merozoite surface protein (PF10_0348) gene, partial cds	Plasmodium falciparum	765	765	0.81	0	99.76	1938	HM000326.1
Plasmodium falciparum isolate 048 putative erythrocyte membrane protein pseudogene, partial sequence	Plasmodium falciparum	765	765	0.81	0	99.76	1980	FJ556062.1
Plasmodium falciparum isolate 359 duffy binding-like merozoite surface protein (PF10_0348) gene, partial cds	Plasmodium falciparum	765	765	0.81	0	99.76	1932	HM000302.1
Plasmodium falciparum isolate 321 duffy binding-like merozoite surface protein (PF10_0348) gene, partial cds	Plasmodium falciparum	765	765	0.81	0	99.76	1938	HM000325.1
Plasmodium falciparum isolate 027 putative erythrocyte membrane protein gene, partial cds	Plasmodium falciparum	765	765	0.81	0	99.76	1980	FJ556050.1
Plasmodium falciparum isolate 033 putative erythrocyte membrane protein gene, partial cds	Plasmodium falciparum	765	765	0.81	0	99.76	1980	FJ556053.1
Plasmodium falciparum isolate 039 putative erythrocyte membrane protein gene, partial cds	Plasmodium falciparum	765	765	0.81	0	99.76	1974	FJ556058.1
Plasmodium falciparum isolate 045 duffy binding-like merozoite surface protein (PF10_0348) gene, partial cds	Plasmodium falciparum	765	765	0.81	0	99.76	1938	HM000328.1
Plasmodium falciparum isolate 297 duffy binding-like merozoite surface protein (PF10_0348) gene, partial cds	Plasmodium falciparum	765	765	0.81	0	99.76	1932	HM000291.1
Plasmodium falciparum isolate 091 duffy binding-like merozoite surface protein (PF10_0348) gene, partial cds	Plasmodium falciparum	765	765	0.81	0	99.76	1932	HM000274.1
Plasmodium falciparum isolate 822 putative erythrocyte membrane protein gene, partial cds	Plasmodium falciparum	765	765	0.81	0	99.76	1974	FJ556092.1
Plasmodium falciparum isolate 050 duffy binding-like merozoite surface protein (PF10_0348) gene, partial cds	Plasmodium falciparum	765	765	0.81	0	99.76	1932	HM000270.1
Plasmodium falciparum isolate 164 duffy binding-like merozoite surface protein (PF10_0348) gene, partial cds	Plasmodium falciparum	765	765	0.81	0	99.76	1947	HM000320.1
Plasmodium falciparum isolate 028 duffy binding-like merozoite surface protein (PF10_0348) gene, partial cds	Plasmodium falciparum	765	765	0.81	0	99.76	1938	HM000310.1
Plasmodium falciparum isolate 302 duffy binding-like merozoite surface protein (PF10_0348) gene, partial cds	Plasmodium falciparum	765	765	0.81	0	99.76	1938	HM000322.1
Plasmodium falciparum isolate 062 duffy binding-like merozoite surface protein (PF10_0348) gene, partial cds	Plasmodium falciparum	765	765	0.81	0	99.76	1932	HM000272.1
Plasmodium falciparum isolate 025 putative erythrocyte membrane protein gene, partial cds	Plasmodium falciparum	765	765	0.81	0	99.76	1974	FJ556048.1
Plasmodium falciparum isolate 389 duffy binding-like merozoite surface protein (PF10_0348) gene, partial cds	Plasmodium falciparum	765	765	0.81	0	99.76	1932	HM000304.1

## Sheet: Table S5
Table S5. BLAST result of 1M2a Module
Description	Scientific Name	Max Score	Total Score	Query Cover	E value	Per. ident	Acc. Len	Accession
Plasmodium falciparum isolate 336 duffy binding-like merozoite surface protein-like (PF10_0348) gene, partial sequence	Plasmodium falciparum	364	364	1	2e-96	100	1932	HM000298.1
Plasmodium falciparum isolate AK183_d0 merozoite surface protein duffy binding ligand 1 (MSPDBL1) gene, partial cds	Plasmodium falciparum	364	364	1	2e-96	100	597	KU526058.1
Plasmodium falciparum isolate 344 duffy binding-like merozoite surface protein (PF10_0348) gene, partial cds	Plasmodium falciparum	364	364	1	2e-96	100	1914	HM000299.1
Plasmodium falciparum isolate AK174_d0 merozoite surface protein duffy binding ligand 1 (MSPDBL1) gene, partial cds	Plasmodium falciparum	364	364	1	2e-96	100	653	KU526044.1
Plasmodium falciparum isolate 3D7 putative erythrocyte membrane protein gene, partial cds	Plasmodium falciparum	364	364	1	2e-96	100	1978	FJ406854.1
Plasmodium falciparum isolate C1_H2 DBLMSP (DBLMSP) gene, partial cds	Plasmodium falciparum	364	364	1	2e-96	100	572	KM577606.1
Plasmodium falciparum 3D7 duffy binding-like merozoite surface protein (PF3D7_1035700), partial mRNA	Plasmodium falciparum 3D7	364	364	1	2e-96	100	2094	XM_001347596.1
Plasmodium falciparum isolate CDA1553 merozoite surface protein duffy binding ligand 1 (MSPDBL1) gene, partial cds	Plasmodium falciparum	364	364	1	2e-96	100	664	KU526030.1
Plasmodium falciparum isolate 082 duffy binding-like merozoite surface protein (PF10_0348) gene, partial cds	Plasmodium falciparum	364	364	1	2e-96	100	1932	HM000273.1
Plasmodium falciparum isolate AK238_d0 merozoite surface protein duffy binding ligand 1 (MSPDBL1) gene, partial cds	Plasmodium falciparum	364	364	1	2e-96	100	726	KU526048.1
Plasmodium falciparum isolate 245 duffy binding-like merozoite surface protein (PF10_0348) gene, partial cds	Plasmodium falciparum	364	364	1	2e-96	100	1932	HM000285.1
Plasmodium falciparum isolate MAD20 putative erythrocyte membrane protein gene, partial cds	Plasmodium falciparum	364	364	1	2e-96	100	1871	FJ406847.1
Plasmodium falciparum isolate AK178_d0 merozoite surface protein duffy binding ligand 1 (MSPDBL1) gene, partial cds	Plasmodium falciparum	364	364	1	2e-96	100	741	KU526045.1
Plasmodium falciparum isolate 067 putative erythrocyte membrane protein gene, partial cds	Plasmodium falciparum	364	364	1	2e-96	100	1974	FJ556070.1
Plasmodium falciparum isolate D10 putative erythrocyte membrane protein gene, partial cds	Plasmodium falciparum	364	364	1	2e-96	100	1979	FJ406862.1
Plasmodium falciparum isolate T9/94 putative erythrocyte membrane protein gene, partial cds	Plasmodium falciparum	364	364	1	2e-96	100	1959	FJ406849.1
Plasmodium falciparum isolate C1_3D7 DBLMSP (DBLMSP) gene, partial cds	Plasmodium falciparum	364	364	1	2e-96	100	572	KM577604.1
Plasmodium falciparum isolate 057 putative erythrocyte membrane protein gene, partial cds	Plasmodium falciparum	364	364	1	2e-96	100	1974	FJ556065.1
Plasmodium falciparum isolate AK227_d49 merozoite surface protein duffy binding ligand 1 (MSPDBL1) gene, partial cds	Plasmodium falciparum	364	364	1	2e-96	100	581	KU526047.1
Plasmodium falciparum isolate 334 duffy binding-like merozoite surface protein (PF10_0348) gene, partial cds	Plasmodium falciparum	364	364	1	2e-96	100	1932	HM000297.1
Plasmodium falciparum isolate Dd2 putative erythrocyte membrane protein gene, partial cds	Plasmodium falciparum	364	364	1	2e-96	100	1977	FJ406861.1
Plasmodium falciparum isolate AK158_d49 merozoite surface protein duffy binding ligand 1 (MSPDBL1) gene, partial cds	Plasmodium falciparum	364	364	1	2e-96	100	455	KU526043.1
Plasmodium falciparum isolate K1 putative erythrocyte membrane protein gene, partial cds	Plasmodium falciparum	364	364	1	2e-96	100	1974	FJ406859.1
Plasmodium falciparum isolate AK249_d35 merozoite surface protein duffy binding ligand 1 (MSPDBL1) gene, partial cds	Plasmodium falciparum	364	364	1	2e-96	100	756	KU526050.1
Plasmodium falciparum isolate Wellcome putative erythrocyte membrane protein gene, partial cds	Plasmodium falciparum	364	364	1	2e-96	100	1978	FJ406855.1
Plasmodium falciparum isolate AK158_d0 merozoite surface protein duffy binding ligand 1 (MSPDBL1) gene, partial cds	Plasmodium falciparum	364	364	1	2e-96	100	455	KU526057.1
Plasmodium falciparum isolate AK252_d0 merozoite surface protein duffy binding ligand 1 (MSPDBL1) gene, partial cds	Plasmodium falciparum	364	364	1	2e-96	100	704	KU526051.1
Plasmodium falciparum isolate W2mef putative erythrocyte membrane protein gene, partial cds	Plasmodium falciparum	364	364	1	2e-96	100	1961	FJ406848.1
Plasmodium falciparum isolate 025 putative erythrocyte membrane protein gene, partial cds	Plasmodium falciparum	364	364	1	2e-96	100	1974	FJ556048.1
Plasmodium falciparum isolate AK155_d0 merozoite surface protein duffy binding ligand 1 (MSPDBL1) gene, partial cds	Plasmodium falciparum	364	364	1	2e-96	100	764	KU526042.1
Plasmodium falciparum isolate RO33 putative erythrocyte membrane protein pseudogene, partial sequence	Plasmodium falciparum	359	359	1	1e-94	99.49	1977	FJ406858.1
Plasmodium falciparum isolate 310 duffy binding-like merozoite surface protein-like (PF10_0348) gene, partial sequence	Plasmodium falciparum	359	359	1	1e-94	99.49	1932	HM000293.1
Plasmodium falciparum isolate 057 duffy binding-like merozoite surface protein-like (PF10_0348) gene, partial sequence	Plasmodium falciparum	359	359	1	1e-94	99.49	1932	HM000271.1
Plasmodium falciparum isolate 186 duffy binding-like merozoite surface protein (PF10_0348) gene, partial cds	Plasmodium falciparum	359	359	1	1e-94	99.49	1932	HM000280.1
Plasmodium falciparum isolate 097 duffy binding-like merozoite surface protein-like (PF10_0348) gene, partial sequence	Plasmodium falciparum	359	359	1	1e-94	99.49	1932	HM000276.1
Plasmodium falciparum isolate 299 duffy binding-like merozoite surface protein-like (PF10_0348) gene, partial sequence	Plasmodium falciparum	359	359	1	1e-94	99.49	1932	HM000292.1
Plasmodium falciparum isolate 040 putative erythrocyte membrane protein pseudogene, partial sequence	Plasmodium falciparum	359	359	1	1e-94	99.49	1974	FJ556059.1
Plasmodium falciparum isolate AK127_d45 nonfunctional merozoite surface protein duffy binding ligand 1 (MSPDBL1) gene, partial sequence	Plasmodium falciparum	359	359	1	1e-94	99.49	777	KU526038.1
Plasmodium falciparum isolate 083 putative erythrocyte membrane protein pseudogene, partial sequence	Plasmodium falciparum	359	359	1	1e-94	99.49	1974	FJ556074.1
Plasmodium falciparum isolate 048 putative erythrocyte membrane protein pseudogene, partial sequence	Plasmodium falciparum	359	359	1	1e-94	99.49	1980	FJ556062.1
Plasmodium falciparum isolate 811 putative erythrocyte membrane protein pseudogene, partial sequence	Plasmodium falciparum	359	359	1	1e-94	99.49	1932	FJ556093.1
Plasmodium falciparum isolate 004 putative erythrocyte membrane protein pseudogene, partial sequence	Plasmodium falciparum	359	359	1	1e-94	99.49	1974	FJ556032.1
Plasmodium falciparum isolate AK246_d0 nonfunctional merozoite surface protein duffy binding ligand 1 (MSPDBL1) gene, partial sequence	Plasmodium falciparum	359	359	1	1e-94	99.49	590	KU526049.1
Plasmodium falciparum isolate 062 duffy binding-like merozoite surface protein (PF10_0348) gene, partial cds	Plasmodium falciparum	359	359	1	1e-94	99.49	1932	HM000272.1
Plasmodium falciparum isolate 028 putative erythrocyte membrane protein gene, partial cds	Plasmodium falciparum	359	359	1	1e-94	99.49	1974	FJ556051.1
Plasmodium falciparum isolate 389 duffy binding-like merozoite surface protein (PF10_0348) gene, partial cds	Plasmodium falciparum	359	359	1	1e-94	99.49	1932	HM000304.1
Plasmodium falciparum isolate 290 duffy binding-like merozoite surface protein (PF10_0348) gene, partial cds	Plasmodium falciparum	353	353	1	5e-93	98.98	1932	HM000290.1
Plasmodium falciparum isolate 070 putative erythrocyte membrane protein gene, partial cds	Plasmodium falciparum	353	353	1	5e-93	98.98	1974	FJ556071.1
Plasmodium falciparum isolate 365 duffy binding-like merozoite surface protein (PF10_0348) gene, partial cds	Plasmodium falciparum	353	353	1	5e-93	98.98	1932	HM000308.1
Plasmodium falciparum isolate 023 putative erythrocyte membrane protein gene, partial cds	Plasmodium falciparum	353	353	1	5e-93	98.98	1974	FJ556047.1
Plasmodium falciparum isolate 249 duffy binding-like merozoite surface protein (PF10_0348) gene, partial cds	Plasmodium falciparum	353	353	1	5e-93	98.98	1932	HM000287.1
Plasmodium falciparum isolate 105 duffy binding-like merozoite surface protein (PF10_0348) gene, partial cds	Plasmodium falciparum	353	353	1	5e-93	98.98	1932	HM000277.1
Plasmodium falciparum isolate 075 putative erythrocyte membrane protein gene, partial cds	Plasmodium falciparum	353	353	1	5e-93	98.98	1932	FJ556094.1
Plasmodium falciparum isolate 333 duffy binding-like merozoite surface protein (PF10_0348) gene, partial cds	Plasmodium falciparum	353	353	1	5e-93	98.98	1932	HM000296.1
Plasmodium falciparum isolate 808 putative erythrocyte membrane protein gene, partial cds	Plasmodium falciparum	353	353	1	5e-93	98.98	1962	FJ556084.1
Plasmodium falciparum isolate 011 putative erythrocyte membrane protein gene, partial cds	Plasmodium falciparum	353	353	1	5e-93	98.98	1974	FJ556038.1
Plasmodium falciparum isolate 289 duffy binding-like merozoite surface protein (PF10_0348) gene, partial cds	Plasmodium falciparum	353	353	1	5e-93	98.98	1932	HM000289.1
Plasmodium falciparum isolate 049 putative erythrocyte membrane protein gene, partial cds	Plasmodium falciparum	353	353	1	5e-93	98.98	1974	FJ556063.1
Plasmodium falciparum isolate 191 duffy binding-like merozoite surface protein (PF10_0348) gene, partial cds	Plasmodium falciparum	353	353	1	5e-93	98.98	1932	HM000281.1
Plasmodium falciparum isolate 806 putative erythrocyte membrane protein gene, partial cds	Plasmodium falciparum	353	353	1	5e-93	98.98	1974	FJ556082.1
Plasmodium falciparum isolate 017 putative erythrocyte membrane protein gene, partial cds	Plasmodium falciparum	353	353	1	5e-93	98.98	1968	FJ556042.1
Plasmodium falciparum isolate 020 putative erythrocyte membrane protein gene, partial cds	Plasmodium falciparum	353	353	1	5e-93	98.98	1974	FJ556044.1
Plasmodium falciparum isolate 073 putative erythrocyte membrane protein gene, partial cds	Plasmodium falciparum	353	353	1	5e-93	98.98	1974	FJ556072.1
Plasmodium falciparum isolate 162 duffy binding-like merozoite surface protein (PF10_0348) gene, partial cds	Plasmodium falciparum	353	353	1	5e-93	98.98	1932	HM000279.1
Plasmodium falciparum isolate 805 putative erythrocyte membrane protein gene, partial cds	Plasmodium falciparum	353	353	1	5e-93	98.98	1968	FJ556081.1
Plasmodium falciparum isolate 319 duffy binding-like merozoite surface protein (PF10_0348) gene, partial cds	Plasmodium falciparum	353	353	1	5e-93	98.98	1932	HM000294.1
Plasmodium falciparum isolate 065 putative erythrocyte membrane protein gene, partial cds	Plasmodium falciparum	353	353	1	5e-93	98.98	1974	FJ556069.1
Plasmodium falciparum isolate 160 duffy binding-like merozoite surface protein (PF10_0348) gene, partial cds	Plasmodium falciparum	353	353	1	5e-93	98.98	1932	HM000278.1
Plasmodium falciparum isolate 388 duffy binding-like merozoite surface protein (PF10_0348) gene, partial cds	Plasmodium falciparum	353	353	1	5e-93	98.98	1932	HM000307.1
Plasmodium falciparum isolate 242 duffy binding-like merozoite surface protein (PF10_0348) gene, partial cds	Plasmodium falciparum	353	353	1	5e-93	98.98	1932	HM000284.1
Plasmodium falciparum isolate 235 duffy binding-like merozoite surface protein (PF10_0348) gene, partial cds	Plasmodium falciparum	353	353	1	5e-93	98.98	1932	HM000283.1
Plasmodium falciparum isolate 008 putative erythrocyte membrane protein gene, partial cds	Plasmodium falciparum	353	353	1	5e-93	98.98	1974	FJ556034.1
Plasmodium falciparum isolate 034 putative erythrocyte membrane protein gene, partial cds	Plasmodium falciparum	353	353	1	5e-93	98.98	1974	FJ556054.1
Plasmodium falciparum isolate 323 duffy binding-like merozoite surface protein (PF10_0348) gene, partial cds	Plasmodium falciparum	353	353	1	5e-93	98.98	1932	HM000309.1
Plasmodium falciparum isolate 528 duffy binding-like merozoite surface protein (PF10_0348) gene, partial cds	Plasmodium falciparum	353	353	1	5e-93	98.98	1932	HM000306.1
Plasmodium falciparum isolate 021 putative erythrocyte membrane protein gene, partial cds	Plasmodium falciparum	353	353	1	5e-93	98.98	1968	FJ556045.1
Plasmodium falciparum isolate 199 duffy binding-like merozoite surface protein (PF10_0348) gene, partial cds	Plasmodium falciparum	353	353	1	5e-93	98.98	1932	HM000282.1
Plasmodium falciparum isolate 027 duffy binding-like merozoite surface protein (PF10_0348) gene, partial cds	Plasmodium falciparum	353	353	1	5e-93	98.98	1932	HM000269.1
Plasmodium falciparum isolate 064 putative erythrocyte membrane protein gene, partial cds	Plasmodium falciparum	353	353	1	5e-93	98.98	1974	FJ556068.1
Plasmodium falciparum isolate AK150_d0 merozoite surface protein duffy binding ligand 1 (MSPDBL1) gene, partial cds	Plasmodium falciparum	353	353	1	5e-93	98.98	613	KU526040.1
Plasmodium falciparum isolate 037 putative erythrocyte membrane protein gene, partial cds	Plasmodium falciparum	353	353	1	5e-93	98.98	1974	FJ556056.1
Plasmodium falciparum isolate 002 putative erythrocyte membrane protein gene, partial cds	Plasmodium falciparum	353	353	1	5e-93	98.98	1974	FJ556030.1
Plasmodium falciparum isolate 032 putative erythrocyte membrane protein gene, partial cds	Plasmodium falciparum	353	353	1	5e-93	98.98	1974	FJ556052.1
Plasmodium falciparum isolate AK203_d0 merozoite surface protein duffy binding ligand 1 (MSPDBL1) gene, partial cds	Plasmodium falciparum	353	353	1	5e-93	98.98	702	KU526046.1
Plasmodium falciparum isolate 039 putative erythrocyte membrane protein gene, partial cds	Plasmodium falciparum	353	353	1	5e-93	98.98	1974	FJ556058.1
Plasmodium falciparum isolate 297 duffy binding-like merozoite surface protein (PF10_0348) gene, partial cds	Plasmodium falciparum	353	353	1	5e-93	98.98	1932	HM000291.1
Plasmodium falciparum isolate 091 duffy binding-like merozoite surface protein (PF10_0348) gene, partial cds	Plasmodium falciparum	353	353	1	5e-93	98.98	1932	HM000274.1
Plasmodium falciparum isolate 822 putative erythrocyte membrane protein gene, partial cds	Plasmodium falciparum	353	353	1	5e-93	98.98	1974	FJ556092.1
Plasmodium falciparum isolate 050 duffy binding-like merozoite surface protein (PF10_0348) gene, partial cds	Plasmodium falciparum	353	353	1	5e-93	98.98	1932	HM000270.1
Plasmodium falciparum isolate T9/96 putative erythrocyte membrane protein gene, partial cds	Plasmodium falciparum	353	353	1	5e-93	98.98	1991	FJ406857.1
Plasmodium falciparum isolate 078 putative erythrocyte membrane protein gene, partial cds	Plasmodium falciparum	353	353	1	5e-93	98.98	1971	FJ556073.1
Plasmodium falciparum isolate 050 putative erythrocyte membrane protein gene, partial cds	Plasmodium falciparum	353	353	1	5e-93	98.98	1956	FJ556064.1
Plasmodium falciparum isolate 019 duffy binding-like merozoite surface protein-like (PF10_0348) gene, partial sequence	Plasmodium falciparum	353	353	1	5e-93	98.98	1932	HM000266.1
Plasmodium falciparum isolate 324 duffy binding-like merozoite surface protein (PF10_0348) gene, partial cds	Plasmodium falciparum	353	353	1	5e-93	98.98	1914	HM000295.1
Plasmodium falciparum isolate 005 putative erythrocyte membrane protein gene, partial cds	Plasmodium falciparum	353	353	1	5e-93	98.98	1992	FJ556033.1
Plasmodium falciparum isolate 816 putative erythrocyte membrane protein gene, partial cds	Plasmodium falciparum	353	353	1	5e-93	98.98	1968	FJ556088.1
Plasmodium falciparum isolate 093 duffy binding-like merozoite surface protein (PF10_0348) gene, partial cds	Plasmodium falciparum	353	353	1	5e-93	98.98	1932	HM000275.1
Plasmodium falciparum isolate 063 putative erythrocyte membrane protein gene, partial cds	Plasmodium falciparum	353	353	1	5e-93	98.98	1974	FJ556067.1
Plasmodium falciparum isolate 021 duffy binding-like merozoite surface protein (PF10_0348) gene, partial cds	Plasmodium falciparum	353	353	1	5e-93	98.98	1932	HM000267.1
Plasmodium falciparum isolate 038 putative erythrocyte membrane protein gene, partial cds	Plasmodium falciparum	353	353	1	5e-93	98.98	1974	FJ556057.1

## Sheet: Table S6
	Table S6. BLAST result of 1M2b Module
Description	Scientific Name	Max Score	Total Score	Query Cover	E value	Per. ident	Acc. Len	Accession
Plasmodium falciparum isolate D6 putative erythrocyte membrane protein gene, partial cds	Plasmodium falciparum	381	381	1	2e-101	100	1981	FJ406846.1
Plasmodium falciparum isolate AK188_d0 merozoite surface protein duffy binding ligand 1 (MSPDBL1) gene, partial cds	Plasmodium falciparum	381	381	1	2e-101	100	520	KU526054.1
Plasmodium falciparum isolate 194 duffy binding-like merozoite surface protein (PF10_0348) gene, partial cds	Plasmodium falciparum	381	381	1	2e-101	100	1920	HM000321.1
Plasmodium falciparum isolate 311 duffy binding-like merozoite surface protein (PF10_0348) gene, partial cds	Plasmodium falciparum	381	381	1	2e-101	100	1938	HM000324.1
Plasmodium falciparum isolate 020 duffy binding-like merozoite surface protein (PF10_0348) gene, partial cds	Plasmodium falciparum	381	381	1	2e-101	100	1938	HM000318.1
Plasmodium falciparum isolate Palo Alto putative erythrocyte membrane protein gene, partial cds	Plasmodium falciparum	381	381	1	2e-101	100	1983	FJ406850.1
Plasmodium falciparum isolate AK033_d49 merozoite surface protein duffy binding ligand 1 (MSPDBL1) gene, partial cds	Plasmodium falciparum	381	381	1	2e-101	100	684	KU526031.1
Plasmodium falciparum isolate 044 putative erythrocyte membrane protein gene, partial cds	Plasmodium falciparum	381	381	1	2e-101	100	1980	FJ556060.1
Plasmodium falciparum isolate C2_H12 DBLMSP (DBLMSP) gene, partial cds	Plasmodium falciparum	381	381	1	2e-101	100	578	KM577618.1
Plasmodium falciparum isolate 022 putative erythrocyte membrane protein gene, partial cds	Plasmodium falciparum	381	381	1	2e-101	100	1980	FJ556046.1
Plasmodium falciparum isolate 304 duffy binding-like merozoite surface protein (PF10_0348) gene, partial cds	Plasmodium falciparum	381	381	1	2e-101	100	1938	HM000323.1
Plasmodium falciparum isolate 298 duffy binding-like merozoite surface protein (PF10_0348) gene, partial cds	Plasmodium falciparum	381	381	1	2e-101	100	1938	HM000314.1
Plasmodium falciparum isolate 012 putative erythrocyte membrane protein gene, partial cds	Plasmodium falciparum	381	381	1	2e-101	100	1980	FJ556039.1
Plasmodium falciparum isolate 001 putative erythrocyte membrane protein gene, partial cds	Plasmodium falciparum	381	381	1	2e-101	100	1980	FJ556029.1
Plasmodium falciparum isolate AK042_d0 merozoite surface protein duffy binding ligand 1 (MSPDBL1) gene, partial cds	Plasmodium falciparum	381	381	1	2e-101	100	682	KU526032.1
Plasmodium falciparum isolate 807 putative erythrocyte membrane protein gene, partial cds	Plasmodium falciparum	381	381	1	2e-101	100	1980	FJ556083.1
Plasmodium falciparum isolate AK183_d19 merozoite surface protein duffy binding ligand 1 (MSPDBL1) gene, partial cds	Plasmodium falciparum	381	381	1	2e-101	100	717	KU526052.1
Plasmodium falciparum isolate FCC2 putative erythrocyte membrane protein gene, partial cds	Plasmodium falciparum	381	381	1	2e-101	100	1984	FJ406852.1
Plasmodium falciparum isolate C2_H10 DBLMSP (DBLMSP) gene, partial cds	Plasmodium falciparum	381	381	1	2e-101	100	578	KM577616.1
Plasmodium falciparum isolate C2_H3 DBLMSP (DBLMSP) gene, partial cds	Plasmodium falciparum	381	381	1	2e-101	100	578	KM577609.1
Plasmodium falciparum isolate 214 duffy binding-like merozoite surface protein (PF10_0348) gene, partial cds	Plasmodium falciparum	381	381	1	2e-101	100	1938	HM000313.1
Plasmodium falciparum isolate AK121_d80 merozoite surface protein duffy binding ligand 1 (MSPDBL1) gene, partial cds	Plasmodium falciparum	381	381	1	2e-101	100	677	KU526035.1
Plasmodium falciparum isolate 216 duffy binding-like merozoite surface protein (PF10_0348) gene, partial cds	Plasmodium falciparum	381	381	1	2e-101	100	1938	HM000315.1
Plasmodium falciparum isolate 356 duffy binding-like merozoite surface protein (PF10_0348) gene, partial cds	Plasmodium falciparum	381	381	1	2e-101	100	1938	HM000327.1
Plasmodium falciparum isolate AK119_d0 merozoite surface protein duffy binding ligand 1 (MSPDBL1) gene, partial cds	Plasmodium falciparum	381	381	1	2e-101	100	741	KU526034.1
Plasmodium falciparum isolate 026 putative erythrocyte membrane protein gene, partial cds	Plasmodium falciparum	381	381	1	2e-101	100	1974	FJ556049.1
Plasmodium falciparum isolate AK221_d0 merozoite surface protein duffy binding ligand 1 (MSPDBL1) gene, partial cds	Plasmodium falciparum	381	381	1	2e-101	100	762	KU526053.1
Plasmodium falciparum isolate 819 putative erythrocyte membrane protein gene, partial cds	Plasmodium falciparum	381	381	1	2e-101	100	1980	FJ556089.1
Plasmodium falciparum isolate AK150_d42 merozoite surface protein duffy binding ligand 1 (MSPDBL1) gene, partial cds	Plasmodium falciparum	381	381	1	2e-101	100	690	KU526041.1
Plasmodium falciparum isolate C2_H8 DBLMSP (DBLMSP) gene, partial cds	Plasmodium falciparum	381	381	1	2e-101	100	578	KM577614.1
Plasmodium falciparum isolate 036 putative erythrocyte membrane protein gene, partial cds	Plasmodium falciparum	381	381	1	2e-101	100	1980	FJ556055.1
Plasmodium falciparum isolate 044 duffy binding-like merozoite surface protein (PF10_0348) gene, partial cds	Plasmodium falciparum	381	381	1	2e-101	100	1938	HM000326.1
Plasmodium falciparum isolate AK055 merozoite surface protein duffy binding ligand 1 (MSPDBL1) gene, partial cds	Plasmodium falciparum	381	381	1	2e-101	100	513	KU526061.1
Plasmodium falciparum isolate 128 duffy binding-like merozoite surface protein (PF10_0348) gene, partial cds	Plasmodium falciparum	381	381	1	2e-101	100	1938	HM000312.1
Plasmodium falciparum isolate 321 duffy binding-like merozoite surface protein (PF10_0348) gene, partial cds	Plasmodium falciparum	381	381	1	2e-101	100	1938	HM000325.1
Plasmodium falciparum isolate 027 putative erythrocyte membrane protein gene, partial cds	Plasmodium falciparum	381	381	1	2e-101	100	1980	FJ556050.1
Plasmodium falciparum isolate 033 putative erythrocyte membrane protein gene, partial cds	Plasmodium falciparum	381	381	1	2e-101	100	1980	FJ556053.1
Plasmodium falciparum isolate AK152 merozoite surface protein duffy binding ligand 1 (MSPDBL1) gene, partial cds	Plasmodium falciparum	381	381	1	2e-101	100	510	KU526056.1
Plasmodium falciparum isolate 045 duffy binding-like merozoite surface protein (PF10_0348) gene, partial cds	Plasmodium falciparum	381	381	1	2e-101	100	1938	HM000328.1
Plasmodium falciparum isolate 164 duffy binding-like merozoite surface protein (PF10_0348) gene, partial cds	Plasmodium falciparum	381	381	1	2e-101	100	1947	HM000320.1
Plasmodium falciparum isolate AK027 merozoite surface protein duffy binding ligand 1 (MSPDBL1) gene, partial cds	Plasmodium falciparum	381	381	1	2e-101	100	716	KU526059.1
Plasmodium falciparum isolate 302 duffy binding-like merozoite surface protein (PF10_0348) gene, partial cds	Plasmodium falciparum	381	381	1	2e-101	100	1938	HM000322.1
Plasmodium falciparum isolate AK144_d40 merozoite surface protein duffy binding ligand 1 (MSPDBL1) gene, partial cds	Plasmodium falciparum	381	381	1	2e-101	100	787	KU526039.1
Plasmodium falciparum isolate AK144_d0 merozoite surface protein duffy binding ligand 1 (MSPDBL1) gene, partial cds	Plasmodium falciparum	381	381	1	2e-101	100	759	KU526062.1
Plasmodium falciparum isolate C1_H2 DBLMSP2 (DBLMSP2) gene, partial cds	Plasmodium falciparum	375	375	1	1e-99	99.51	1361	KM589601.1
Plasmodium falciparum isolate C1_H5 DBLMSP2 (DBLMSP2) gene, partial cds	Plasmodium falciparum	375	375	1	1e-99	99.51	1361	KM589604.1
Plasmodium falciparum isolate HB3 putative erythrocyte membrane protein gene, partial cds	Plasmodium falciparum	375	375	1	1e-99	99.51	1982	FJ406851.1
Plasmodium falciparum isolate 319 putative erythrocyte membrane protein (PF10_0355) gene, partial cds	Plasmodium falciparum	375	375	1	1e-99	99.51	2187	HM000372.1
Plasmodium falciparum isolate 164 putative erythrocyte membrane protein (PF10_0355) gene, partial cds	Plasmodium falciparum	375	375	1	1e-99	99.51	2187	HM000348.1
Plasmodium falciparum isolate C2_H7 DBLMSP (DBLMSP) gene, partial cds	Plasmodium falciparum	375	375	1	1e-99	99.51	578	KM577613.1
Plasmodium falciparum isolate AK033_d49 merozoite surface protein duffy binding ligand 2 (MSPDBL2) gene, partial cds	Plasmodium falciparum	375	375	1	1e-99	99.51	1289	KU526183.1
Plasmodium falciparum isolate 340 putative erythrocyte membrane protein (PF10_0355) gene, partial cds	Plasmodium falciparum	375	375	1	1e-99	99.51	2187	HM000381.1
Plasmodium falciparum isolate 015 putative erythrocyte membrane protein gene, partial cds	Plasmodium falciparum	375	375	1	1e-99	99.51	1974	FJ556041.1
Plasmodium falciparum isolate 801 putative erythrocyte membrane protein gene, partial cds	Plasmodium falciparum	375	375	1	1e-99	99.51	1980	FJ556077.1
Plasmodium falciparum isolate AK182_d33 merozoite surface protein duffy binding ligand 1 (MSPDBL1) gene, partial cds	Plasmodium falciparum	375	375	1	1e-99	99.51	736	KU526055.1
Plasmodium falciparum isolate C1_H3 DBLMSP2 (DBLMSP2) gene, partial cds	Plasmodium falciparum	375	375	1	1e-99	99.51	1361	KM589602.1
Plasmodium falciparum isolate C2_H1 DBLMSP (DBLMSP) gene, partial cds	Plasmodium falciparum	375	375	1	1e-99	99.51	578	KM577607.1
Plasmodium falciparum isolate 199 putative erythrocyte membrane protein (PF10_0355) gene, partial cds	Plasmodium falciparum	375	375	1	1e-99	99.51	2187	HM000352.1
Plasmodium falciparum isolate C1_H4 DBLMSP2 (DBLMSP2) gene, partial cds	Plasmodium falciparum	375	375	1	1e-99	99.51	1361	KM589603.1
Plasmodium falciparum isolate 7G8 putative erythrocyte membrane protein gene, partial cds	Plasmodium falciparum	375	375	1	1e-99	99.51	1984	FJ406853.1
Plasmodium falciparum isolate AK238_d0 merozoite surface protein duffy binding ligand 2 (MSPDBL2) gene, partial cds	Plasmodium falciparum	375	375	1	1e-99	99.51	1272	KU526200.1
Plasmodium falciparum isolate AK111 merozoite surface protein duffy binding ligand 2 (MSPDBL2) gene, partial cds	Plasmodium falciparum	375	375	1	1e-99	99.51	571	KU526221.1
Plasmodium falciparum isolate C2_H4 DBLMSP (DBLMSP) gene, partial cds	Plasmodium falciparum	375	375	1	1e-99	99.51	578	KM577610.1
Plasmodium falciparum isolate C1_H1 DBLMSP2 (DBLMSP2) gene, partial cds	Plasmodium falciparum	375	375	1	1e-99	99.51	1361	KM589600.1
Plasmodium falciparum isolate 110 putative erythrocyte membrane protein (PF10_0355) gene, partial cds	Plasmodium falciparum	375	375	1	1e-99	99.51	2199	HM000342.1
Plasmodium falciparum isolate AK158_d49 merozoite surface protein duffy binding ligand 2 (MSPDBL2) gene, partial cds	Plasmodium falciparum	375	375	1	1e-99	99.51	1301	KU526193.1
Plasmodium falciparum isolate 214 putative erythrocyte membrane protein (PF10_0355) gene, partial cds	Plasmodium falciparum	375	375	1	1e-99	99.51	2187	HM000355.1
Plasmodium falciparum isolate C2_H11 DBLMSP (DBLMSP) gene, partial cds	Plasmodium falciparum	375	375	1	1e-99	99.51	578	KM577617.1
Plasmodium falciparum isolate 334 putative erythrocyte membrane protein (PF10_0355) gene, partial cds	Plasmodium falciparum	375	375	1	1e-99	99.51	2187	HM000379.1
Plasmodium falciparum isolate C2_H9 DBLMSP (DBLMSP) gene, partial cds	Plasmodium falciparum	375	375	1	1e-99	99.51	578	KM577615.1
Plasmodium falciparum isolate 344 putative erythrocyte membrane protein (PF10_0355) gene, partial cds	Plasmodium falciparum	375	375	1	1e-99	99.51	2199	HM000383.1
Plasmodium falciparum isolate AK026 merozoite surface protein duffy binding ligand 1 (MSPDBL1) gene, partial cds	Plasmodium falciparum	375	375	1	1e-99	99.51	464	KU526036.1
Plasmodium falciparum isolate C2_H2 DBLMSP (DBLMSP) gene, partial cds	Plasmodium falciparum	375	375	1	1e-99	99.51	578	KM577608.1
Plasmodium falciparum isolate 020 putative erythrocyte membrane protein (PF10_0355) gene, partial cds	Plasmodium falciparum	375	375	1	1e-99	99.51	2187	HM000330.1
Plasmodium falciparum isolate 028 duffy binding-like merozoite surface protein (PF10_0348) gene, partial cds	Plasmodium falciparum	375	375	1	1e-99	99.51	1938	HM000310.1
Plasmodium falciparum isolate C2_H5 DBLMSP (DBLMSP) gene, partial cds	Plasmodium falciparum	375	375	1	1e-99	99.51	578	KM577611.1
Plasmodium falciparum isolate AK055_pre merozoite surface protein duffy binding ligand 2 (MSPDBL2) gene, partial cds	Plasmodium falciparum	375	375	1	1e-99	99.51	1203	KU526212.1
Plasmodium falciparum isolate AK132 merozoite surface protein duffy binding ligand 2 (MSPDBL2) gene, partial cds	Plasmodium falciparum	375	375	1	1e-99	99.51	1298	KU526227.1
Plasmodium falciparum isolate AK042 merozoite surface protein duffy binding ligand 2 (MSPDBL2) gene, partial cds	Plasmodium falciparum	372	372	0.99	1e-98	99.51	468	KU526208.1
Plasmodium falciparum isolate C1_H6 DBLMSP2 (DBLMSP2) gene, partial cds	Plasmodium falciparum	370	370	1	5e-98	99.03	1361	KM589605.1
Plasmodium falciparum isolate AK018_d0 merozoite surface protein duffy binding ligand 2 (MSPDBL2) gene, partial cds	Plasmodium falciparum	368	368	1	2e-97	98.54	1521	KU526181.1
Plasmodium falciparum isolate 314 duffy binding-like merozoite surface protein (PF10_0348) gene, partial cds	Plasmodium falciparum	364	364	1	2e-96	98.54	1938	HM000316.1
Plasmodium falciparum isolate AK006_pre merozoite surface protein duffy binding ligand 2 (MSPDBL2) gene, partial cds	Plasmodium falciparum	364	364	1	2e-96	98.55	566	KU526203.1
Plasmodium falciparum isolate 384 duffy binding-like merozoite surface protein (PF10_0348) gene, partial cds	Plasmodium falciparum	364	364	1	2e-96	98.54	1938	HM000317.1
Plasmodium falciparum isolate 110 duffy binding-like merozoite surface protein (PF10_0348) gene, partial cds	Plasmodium falciparum	364	364	1	2e-96	98.54	1938	HM000311.1
Plasmodium falciparum isolate AK174_d0 merozoite surface protein duffy binding ligand 2 (MSPDBL2) gene, partial cds	Plasmodium falciparum	364	364	1	2e-96	98.54	1312	KU526194.1
Plasmodium falciparum isolate AK062_d84_pre merozoite surface protein duffy binding ligand 2 (MSPDBL2) gene, partial cds	Plasmodium falciparum	364	364	1	2e-96	98.54	1298	KU526184.1
Plasmodium falciparum isolate AK072 merozoite surface protein duffy binding ligand 1 (MSPDBL1) gene, partial cds	Plasmodium falciparum	364	364	1	2e-96	98.54	400	KU526063.1
Plasmodium falciparum isolate AK079 merozoite surface protein duffy binding ligand 1 (MSPDBL1) gene, partial cds	Plasmodium falciparum	359	359	1	1e-94	98.06	500	KU526060.1
Plasmodium falciparum isolate AK227 merozoite surface protein duffy binding ligand 2 (MSPDBL2) gene, partial cds	Plasmodium falciparum	357	357	0.95	4e-94	99.49	460	KU526235.1
Plasmodium falciparum isolate 052 duffy binding-like merozoite surface protein (PF10_0348) gene, partial cds	Plasmodium falciparum	350	350	0.95	6e-92	98.97	1920	HM000319.1
Plasmodium falciparum isolate C2_H6 DBLMSP (DBLMSP) gene, partial cds	Plasmodium falciparum	315	315	0.84	2e-81	99.42	578	KM577612.1
Plasmodium falciparum isolate FCC2 putative erythrocyte membrane antigen variant gene, partial cds	Plasmodium falciparum	315	315	0.84	2e-81	99.42	1978	FJ556420.1
Plasmodium falciparum isolate D6 putative erythrocyte membrane antigen variant gene, partial cds	Plasmodium falciparum	315	315	0.84	2e-81	99.42	1979	FJ556421.1
Plasmodium falciparum isolate Palo Alto putative erythrocyte membrane antigen variant gene, partial cds	Plasmodium falciparum	315	315	0.84	2e-81	99.42	1911	FJ556419.1
Plasmodium falciparum isolate AK062_d84 merozoite surface protein duffy binding ligand 1 (MSPDBL1) gene, partial cds	Plasmodium falciparum	315	315	0.84	2e-81	99.42	466	KU526033.1

## Sheet: Table S7
Table S7. BLAST result of 1M3a Module
Description	Scientific Name	Max Score	Total Score	Query Cover	E value	Per. ident	Acc. Len	Accession
Plasmodium falciparum isolate C1_H1 DBLMSP (DBLMSP) gene, partial cds	Plasmodium falciparum	484	484	1	2e-132	100	572	KM577605.1
Plasmodium falciparum isolate 290 duffy binding-like merozoite surface protein (PF10_0348) gene, partial cds	Plasmodium falciparum	484	484	1	2e-132	100	1932	HM000290.1
Plasmodium falciparum isolate 365 duffy binding-like merozoite surface protein (PF10_0348) gene, partial cds	Plasmodium falciparum	484	484	1	2e-132	100	1932	HM000308.1
Plasmodium falciparum isolate 344 duffy binding-like merozoite surface protein (PF10_0348) gene, partial cds	Plasmodium falciparum	484	484	1	2e-132	100	1914	HM000299.1
Plasmodium falciparum isolate 249 duffy binding-like merozoite surface protein (PF10_0348) gene, partial cds	Plasmodium falciparum	484	484	1	2e-132	100	1932	HM000287.1
Plasmodium falciparum isolate AK174_d0 merozoite surface protein duffy binding ligand 1 (MSPDBL1) gene, partial cds	Plasmodium falciparum	484	484	1	2e-132	100	653	KU526044.1
Plasmodium falciparum isolate 3D7 putative erythrocyte membrane protein gene, partial cds	Plasmodium falciparum	484	484	1	2e-132	100	1978	FJ406854.1
Plasmodium falciparum isolate 105 duffy binding-like merozoite surface protein (PF10_0348) gene, partial cds	Plasmodium falciparum	484	484	1	2e-132	100	1932	HM000277.1
Plasmodium falciparum isolate 075 putative erythrocyte membrane protein gene, partial cds	Plasmodium falciparum	484	484	1	2e-132	100	1932	FJ556094.1
Plasmodium falciparum isolate C1_H2 DBLMSP (DBLMSP) gene, partial cds	Plasmodium falciparum	484	484	1	2e-132	100	572	KM577606.1
Plasmodium falciparum 3D7 duffy binding-like merozoite surface protein (PF3D7_1035700), partial mRNA	Plasmodium falciparum 3D7	484	484	1	2e-132	100	2094	XM_001347596.1
Plasmodium falciparum isolate 049 putative erythrocyte membrane protein gene, partial cds	Plasmodium falciparum	484	484	1	2e-132	100	1974	FJ556063.1
Plasmodium falciparum isolate 020 putative erythrocyte membrane protein gene, partial cds	Plasmodium falciparum	484	484	1	2e-132	100	1974	FJ556044.1
Plasmodium falciparum isolate 073 putative erythrocyte membrane protein gene, partial cds	Plasmodium falciparum	484	484	1	2e-132	100	1974	FJ556072.1
Plasmodium falciparum isolate 805 putative erythrocyte membrane protein gene, partial cds	Plasmodium falciparum	484	484	1	2e-132	100	1968	FJ556081.1
Plasmodium falciparum isolate 245 duffy binding-like merozoite surface protein (PF10_0348) gene, partial cds	Plasmodium falciparum	484	484	1	2e-132	100	1932	HM000285.1
Plasmodium falciparum isolate 235 duffy binding-like merozoite surface protein (PF10_0348) gene, partial cds	Plasmodium falciparum	484	484	1	2e-132	100	1932	HM000283.1
Plasmodium falciparum isolate 067 putative erythrocyte membrane protein gene, partial cds	Plasmodium falciparum	484	484	1	2e-132	100	1974	FJ556070.1
Plasmodium falciparum isolate C1_3D7 DBLMSP (DBLMSP) gene, partial cds	Plasmodium falciparum	484	484	1	2e-132	100	572	KM577604.1
Plasmodium falciparum isolate 528 duffy binding-like merozoite surface protein (PF10_0348) gene, partial cds	Plasmodium falciparum	484	484	1	2e-132	100	1932	HM000306.1
Plasmodium falciparum isolate 334 duffy binding-like merozoite surface protein (PF10_0348) gene, partial cds	Plasmodium falciparum	484	484	1	2e-132	100	1932	HM000297.1
Plasmodium falciparum isolate 199 duffy binding-like merozoite surface protein (PF10_0348) gene, partial cds	Plasmodium falciparum	484	484	1	2e-132	100	1932	HM000282.1
Plasmodium falciparum isolate 027 duffy binding-like merozoite surface protein (PF10_0348) gene, partial cds	Plasmodium falciparum	484	484	1	2e-132	100	1932	HM000269.1
Plasmodium falciparum isolate 064 putative erythrocyte membrane protein gene, partial cds	Plasmodium falciparum	484	484	1	2e-132	100	1974	FJ556068.1
Plasmodium falciparum isolate 037 putative erythrocyte membrane protein gene, partial cds	Plasmodium falciparum	484	484	1	2e-132	100	1974	FJ556056.1
Plasmodium falciparum isolate 002 putative erythrocyte membrane protein gene, partial cds	Plasmodium falciparum	484	484	1	2e-132	100	1974	FJ556030.1
Plasmodium falciparum isolate AK249_d35 merozoite surface protein duffy binding ligand 1 (MSPDBL1) gene, partial cds	Plasmodium falciparum	484	484	1	2e-132	100	756	KU526050.1
Plasmodium falciparum isolate 297 duffy binding-like merozoite surface protein (PF10_0348) gene, partial cds	Plasmodium falciparum	484	484	1	2e-132	100	1932	HM000291.1
Plasmodium falciparum isolate AK252_d0 merozoite surface protein duffy binding ligand 1 (MSPDBL1) gene, partial cds	Plasmodium falciparum	484	484	1	2e-132	100	704	KU526051.1
Plasmodium falciparum isolate 078 putative erythrocyte membrane protein gene, partial cds	Plasmodium falciparum	484	484	1	2e-132	100	1971	FJ556073.1
Plasmodium falciparum isolate 062 duffy binding-like merozoite surface protein (PF10_0348) gene, partial cds	Plasmodium falciparum	484	484	1	2e-132	100	1932	HM000272.1
Plasmodium falciparum isolate 008b putative erythrocyte membrane protein gene, partial cds	Plasmodium falciparum	484	484	1	2e-132	100	1974	FJ556035.1
Plasmodium falciparum isolate 025 putative erythrocyte membrane protein gene, partial cds	Plasmodium falciparum	484	484	1	2e-132	100	1974	FJ556048.1
Plasmodium falciparum isolate 093 duffy binding-like merozoite surface protein (PF10_0348) gene, partial cds	Plasmodium falciparum	484	484	1	2e-132	100	1932	HM000275.1
Plasmodium falciparum isolate 070 putative erythrocyte membrane protein gene, partial cds	Plasmodium falciparum	479	479	1	1e-130	99.62	1974	FJ556071.1
Plasmodium falciparum isolate 023 putative erythrocyte membrane protein gene, partial cds	Plasmodium falciparum	479	479	1	1e-130	99.62	1974	FJ556047.1
Plasmodium falciparum isolate 333 duffy binding-like merozoite surface protein (PF10_0348) gene, partial cds	Plasmodium falciparum	479	479	1	1e-130	99.62	1932	HM000296.1
Plasmodium falciparum isolate 808 putative erythrocyte membrane protein gene, partial cds	Plasmodium falciparum	479	479	1	1e-130	99.62	1962	FJ556084.1
Plasmodium falciparum isolate 011 putative erythrocyte membrane protein gene, partial cds	Plasmodium falciparum	479	479	1	1e-130	99.62	1974	FJ556038.1
Plasmodium falciparum isolate 289 duffy binding-like merozoite surface protein (PF10_0348) gene, partial cds	Plasmodium falciparum	479	479	1	1e-130	99.62	1932	HM000289.1
Plasmodium falciparum isolate 186 duffy binding-like merozoite surface protein (PF10_0348) gene, partial cds	Plasmodium falciparum	479	479	1	1e-130	99.62	1932	HM000280.1
Plasmodium falciparum isolate 191 duffy binding-like merozoite surface protein (PF10_0348) gene, partial cds	Plasmodium falciparum	479	479	1	1e-130	99.62	1932	HM000281.1
Plasmodium falciparum isolate 806 putative erythrocyte membrane protein gene, partial cds	Plasmodium falciparum	479	479	1	1e-130	99.62	1974	FJ556082.1
Plasmodium falciparum isolate 017 putative erythrocyte membrane protein gene, partial cds	Plasmodium falciparum	479	479	1	1e-130	99.62	1968	FJ556042.1
Plasmodium falciparum isolate 082 duffy binding-like merozoite surface protein (PF10_0348) gene, partial cds	Plasmodium falciparum	479	479	1	1e-130	99.62	1932	HM000273.1
Plasmodium falciparum isolate 003 putative erythrocyte membrane protein gene, partial cds	Plasmodium falciparum	479	479	1	1e-130	99.62	1974	FJ556031.1
Plasmodium falciparum isolate 097 duffy binding-like merozoite surface protein-like (PF10_0348) gene, partial sequence	Plasmodium falciparum	479	479	1	1e-130	99.62	1932	HM000276.1
Plasmodium falciparum isolate AK238_d0 merozoite surface protein duffy binding ligand 1 (MSPDBL1) gene, partial cds	Plasmodium falciparum	479	479	1	1e-130	99.62	726	KU526048.1
Plasmodium falciparum isolate 162 duffy binding-like merozoite surface protein (PF10_0348) gene, partial cds	Plasmodium falciparum	479	479	1	1e-130	99.62	1932	HM000279.1
Plasmodium falciparum isolate 319 duffy binding-like merozoite surface protein (PF10_0348) gene, partial cds	Plasmodium falciparum	479	479	1	1e-130	99.62	1932	HM000294.1
Plasmodium falciparum isolate 023 duffy binding-like merozoite surface protein (PF10_0348) gene, partial cds	Plasmodium falciparum	479	479	1	1e-130	99.62	1941	HM000268.1
Plasmodium falciparum isolate 065 putative erythrocyte membrane protein gene, partial cds	Plasmodium falciparum	479	479	1	1e-130	99.62	1974	FJ556069.1
Plasmodium falciparum isolate 160 duffy binding-like merozoite surface protein (PF10_0348) gene, partial cds	Plasmodium falciparum	479	479	1	1e-130	99.62	1932	HM000278.1
Plasmodium falciparum isolate MAD20 putative erythrocyte membrane protein gene, partial cds	Plasmodium falciparum	479	479	1	1e-130	99.62	1871	FJ406847.1
Plasmodium falciparum isolate 388 duffy binding-like merozoite surface protein (PF10_0348) gene, partial cds	Plasmodium falciparum	479	479	1	1e-130	99.62	1932	HM000307.1
Plasmodium falciparum isolate 242 duffy binding-like merozoite surface protein (PF10_0348) gene, partial cds	Plasmodium falciparum	479	479	1	1e-130	99.62	1932	HM000284.1
Plasmodium falciparum isolate AK178_d0 merozoite surface protein duffy binding ligand 1 (MSPDBL1) gene, partial cds	Plasmodium falciparum	479	479	1	1e-130	99.62	741	KU526045.1
Plasmodium falciparum isolate D10 putative erythrocyte membrane protein gene, partial cds	Plasmodium falciparum	479	479	1	1e-130	99.62	1979	FJ406862.1
Plasmodium falciparum isolate 008 putative erythrocyte membrane protein gene, partial cds	Plasmodium falciparum	479	479	1	1e-130	99.62	1974	FJ556034.1
Plasmodium falciparum isolate T9/94 putative erythrocyte membrane protein gene, partial cds	Plasmodium falciparum	479	479	1	1e-130	99.62	1959	FJ406849.1
Plasmodium falciparum isolate 034 putative erythrocyte membrane protein gene, partial cds	Plasmodium falciparum	479	479	1	1e-130	99.62	1974	FJ556054.1
Plasmodium falciparum isolate 057 putative erythrocyte membrane protein gene, partial cds	Plasmodium falciparum	479	479	1	1e-130	99.62	1974	FJ556065.1
Plasmodium falciparum isolate 323 duffy binding-like merozoite surface protein (PF10_0348) gene, partial cds	Plasmodium falciparum	479	479	1	1e-130	99.62	1932	HM000309.1
Plasmodium falciparum isolate 021 putative erythrocyte membrane protein gene, partial cds	Plasmodium falciparum	479	479	1	1e-130	99.62	1968	FJ556045.1
Plasmodium falciparum isolate Dd2 putative erythrocyte membrane protein gene, partial cds	Plasmodium falciparum	479	479	1	1e-130	99.62	1977	FJ406861.1
Plasmodium falciparum isolate T9/102 putative erythrocyte membrane protein gene, partial cds	Plasmodium falciparum	479	479	1	1e-130	99.62	1978	FJ406856.1
Plasmodium falciparum isolate 359 duffy binding-like merozoite surface protein (PF10_0348) gene, partial cds	Plasmodium falciparum	479	479	1	1e-130	99.62	1932	HM000302.1
Plasmodium falciparum isolate K1 putative erythrocyte membrane protein gene, partial cds	Plasmodium falciparum	479	479	1	1e-130	99.62	1974	FJ406859.1
Plasmodium falciparum isolate 088 putative erythrocyte membrane protein gene, partial cds	Plasmodium falciparum	479	479	1	1e-130	99.62	1974	FJ556075.1
Plasmodium falciparum isolate 032 putative erythrocyte membrane protein gene, partial cds	Plasmodium falciparum	479	479	1	1e-130	99.62	1974	FJ556052.1
Plasmodium falciparum isolate Wellcome putative erythrocyte membrane protein gene, partial cds	Plasmodium falciparum	479	479	1	1e-130	99.62	1978	FJ406855.1
Plasmodium falciparum isolate AK203_d0 merozoite surface protein duffy binding ligand 1 (MSPDBL1) gene, partial cds	Plasmodium falciparum	479	479	1	1e-130	99.62	702	KU526046.1
Plasmodium falciparum isolate 039 putative erythrocyte membrane protein gene, partial cds	Plasmodium falciparum	479	479	1	1e-130	99.62	1974	FJ556058.1
Plasmodium falciparum isolate 364 duffy binding-like merozoite surface protein (PF10_0348) gene, partial cds	Plasmodium falciparum	479	479	1	1e-130	99.62	1932	HM000303.1
Plasmodium falciparum isolate 091 duffy binding-like merozoite surface protein (PF10_0348) gene, partial cds	Plasmodium falciparum	479	479	1	1e-130	99.62	1932	HM000274.1
Plasmodium falciparum isolate 050 duffy binding-like merozoite surface protein (PF10_0348) gene, partial cds	Plasmodium falciparum	479	479	1	1e-130	99.62	1932	HM000270.1
Plasmodium falciparum isolate W2mef putative erythrocyte membrane protein gene, partial cds	Plasmodium falciparum	479	479	1	1e-130	99.62	1961	FJ406848.1
Plasmodium falciparum isolate T9/96 putative erythrocyte membrane protein gene, partial cds	Plasmodium falciparum	479	479	1	1e-130	99.62	1991	FJ406857.1
Plasmodium falciparum isolate 050 putative erythrocyte membrane protein gene, partial cds	Plasmodium falciparum	479	479	1	1e-130	99.62	1956	FJ556064.1
Plasmodium falciparum isolate 324 duffy binding-like merozoite surface protein (PF10_0348) gene, partial cds	Plasmodium falciparum	479	479	1	1e-130	99.62	1914	HM000295.1
Plasmodium falciparum isolate 005 putative erythrocyte membrane protein gene, partial cds	Plasmodium falciparum	479	479	1	1e-130	99.62	1992	FJ556033.1
Plasmodium falciparum isolate 816 putative erythrocyte membrane protein gene, partial cds	Plasmodium falciparum	479	479	1	1e-130	99.62	1968	FJ556088.1
Plasmodium falciparum isolate 028 putative erythrocyte membrane protein gene, partial cds	Plasmodium falciparum	479	479	1	1e-130	99.62	1974	FJ556051.1
Plasmodium falciparum isolate 389 duffy binding-like merozoite surface protein (PF10_0348) gene, partial cds	Plasmodium falciparum	479	479	1	1e-130	99.62	1932	HM000304.1
Plasmodium falciparum isolate 063 putative erythrocyte membrane protein gene, partial cds	Plasmodium falciparum	479	479	1	1e-130	99.62	1974	FJ556067.1
Plasmodium falciparum isolate 021 duffy binding-like merozoite surface protein (PF10_0348) gene, partial cds	Plasmodium falciparum	479	479	1	1e-130	99.62	1932	HM000267.1
Plasmodium falciparum isolate AK155_d0 merozoite surface protein duffy binding ligand 1 (MSPDBL1) gene, partial cds	Plasmodium falciparum	479	479	1	1e-130	99.62	764	KU526042.1
Plasmodium falciparum isolate 038 putative erythrocyte membrane protein gene, partial cds	Plasmodium falciparum	479	479	1	1e-130	99.62	1974	FJ556057.1
Plasmodium falciparum isolate AK150_d0 merozoite surface protein duffy binding ligand 1 (MSPDBL1) gene, partial cds	Plasmodium falciparum	475	475	0.98	1e-129	100	613	KU526040.1
Plasmodium falciparum isolate RO33 putative erythrocyte membrane protein pseudogene, partial sequence	Plasmodium falciparum	473	473	1	5e-129	99.24	1977	FJ406858.1
Plasmodium falciparum isolate 336 duffy binding-like merozoite surface protein-like (PF10_0348) gene, partial sequence	Plasmodium falciparum	473	473	1	5e-129	99.24	1932	HM000298.1
Plasmodium falciparum isolate 310 duffy binding-like merozoite surface protein-like (PF10_0348) gene, partial sequence	Plasmodium falciparum	473	473	1	5e-129	99.24	1932	HM000293.1
Plasmodium falciparum isolate 057 duffy binding-like merozoite surface protein-like (PF10_0348) gene, partial sequence	Plasmodium falciparum	473	473	1	5e-129	99.24	1932	HM000271.1
Plasmodium falciparum isolate 299 duffy binding-like merozoite surface protein-like (PF10_0348) gene, partial sequence	Plasmodium falciparum	473	473	1	5e-129	99.24	1932	HM000292.1
Plasmodium falciparum isolate AK127_d45 nonfunctional merozoite surface protein duffy binding ligand 1 (MSPDBL1) gene, partial sequence	Plasmodium falciparum	473	473	1	5e-129	99.24	777	KU526038.1
Plasmodium falciparum isolate 048 putative erythrocyte membrane protein pseudogene, partial sequence	Plasmodium falciparum	473	473	1	5e-129	99.24	1980	FJ556062.1
Plasmodium falciparum isolate 822 putative erythrocyte membrane protein gene, partial cds	Plasmodium falciparum	473	473	1	5e-129	99.24	1974	FJ556092.1
Plasmodium falciparum isolate 811 putative erythrocyte membrane protein pseudogene, partial sequence	Plasmodium falciparum	473	473	1	5e-129	99.24	1932	FJ556093.1
Plasmodium falciparum isolate AK246_d0 nonfunctional merozoite surface protein duffy binding ligand 1 (MSPDBL1) gene, partial sequence	Plasmodium falciparum	473	473	1	5e-129	99.24	590	KU526049.1
Plasmodium falciparum isolate 019 duffy binding-like merozoite surface protein-like (PF10_0348) gene, partial sequence	Plasmodium falciparum	473	473	1	5e-129	99.24	1932	HM000266.1

## Sheet: Table S8
	Table S8. BLAST result of 1M3b Module
Description	Scientific Name	Max Score	Total Score	Query Cover	E value	Per. ident	Acc. Len	Accession
Plasmodium falciparum isolate D6 putative erythrocyte membrane protein gene, partial cds	Plasmodium falciparum	479	479	1	1e-130	100	1981	FJ406846.1
Plasmodium falciparum isolate C2_H6 DBLMSP (DBLMSP) gene, partial cds	Plasmodium falciparum	479	479	1	1e-130	100	578	KM577612.1
Plasmodium falciparum isolate 194 duffy binding-like merozoite surface protein (PF10_0348) gene, partial cds	Plasmodium falciparum	479	479	1	1e-130	100	1920	HM000321.1
Plasmodium falciparum isolate 311 duffy binding-like merozoite surface protein (PF10_0348) gene, partial cds	Plasmodium falciparum	479	479	1	1e-130	100	1938	HM000324.1
Plasmodium falciparum isolate 020 duffy binding-like merozoite surface protein (PF10_0348) gene, partial cds	Plasmodium falciparum	479	479	1	1e-130	100	1938	HM000318.1
Plasmodium falciparum isolate Palo Alto putative erythrocyte membrane protein gene, partial cds	Plasmodium falciparum	479	479	1	1e-130	100	1983	FJ406850.1
Plasmodium falciparum isolate C2_H7 DBLMSP (DBLMSP) gene, partial cds	Plasmodium falciparum	479	479	1	1e-130	100	578	KM577613.1
Plasmodium falciparum isolate 044 putative erythrocyte membrane protein gene, partial cds	Plasmodium falciparum	479	479	1	1e-130	100	1980	FJ556060.1
Plasmodium falciparum isolate C2_H12 DBLMSP (DBLMSP) gene, partial cds	Plasmodium falciparum	479	479	1	1e-130	100	578	KM577618.1
Plasmodium falciparum isolate 022 putative erythrocyte membrane protein gene, partial cds	Plasmodium falciparum	479	479	1	1e-130	100	1980	FJ556046.1
Plasmodium falciparum isolate 304 duffy binding-like merozoite surface protein (PF10_0348) gene, partial cds	Plasmodium falciparum	479	479	1	1e-130	100	1938	HM000323.1
Plasmodium falciparum isolate 012 putative erythrocyte membrane protein gene, partial cds	Plasmodium falciparum	479	479	1	1e-130	100	1980	FJ556039.1
Plasmodium falciparum isolate 001 putative erythrocyte membrane protein gene, partial cds	Plasmodium falciparum	479	479	1	1e-130	100	1980	FJ556029.1
Plasmodium falciparum isolate 015 putative erythrocyte membrane protein gene, partial cds	Plasmodium falciparum	479	479	1	1e-130	100	1974	FJ556041.1
Plasmodium falciparum isolate 801 putative erythrocyte membrane protein gene, partial cds	Plasmodium falciparum	479	479	1	1e-130	100	1980	FJ556077.1
Plasmodium falciparum isolate AK042_d0 merozoite surface protein duffy binding ligand 1 (MSPDBL1) gene, partial cds	Plasmodium falciparum	479	479	1	1e-130	100	682	KU526032.1
Plasmodium falciparum isolate 807 putative erythrocyte membrane protein gene, partial cds	Plasmodium falciparum	479	479	1	1e-130	100	1980	FJ556083.1
Plasmodium falciparum isolate AK183_d19 merozoite surface protein duffy binding ligand 1 (MSPDBL1) gene, partial cds	Plasmodium falciparum	479	479	1	1e-130	100	717	KU526052.1
Plasmodium falciparum isolate FCC2 putative erythrocyte membrane protein gene, partial cds	Plasmodium falciparum	479	479	1	1e-130	100	1984	FJ406852.1
Plasmodium falciparum isolate C2_H10 DBLMSP (DBLMSP) gene, partial cds	Plasmodium falciparum	479	479	1	1e-130	100	578	KM577616.1
Plasmodium falciparum isolate 356 duffy binding-like merozoite surface protein (PF10_0348) gene, partial cds	Plasmodium falciparum	479	479	1	1e-130	100	1938	HM000327.1
Plasmodium falciparum isolate AK119_d0 merozoite surface protein duffy binding ligand 1 (MSPDBL1) gene, partial cds	Plasmodium falciparum	479	479	1	1e-130	100	741	KU526034.1
Plasmodium falciparum isolate 026 putative erythrocyte membrane protein gene, partial cds	Plasmodium falciparum	479	479	1	1e-130	100	1974	FJ556049.1
Plasmodium falciparum isolate AK221_d0 merozoite surface protein duffy binding ligand 1 (MSPDBL1) gene, partial cds	Plasmodium falciparum	479	479	1	1e-130	100	762	KU526053.1
Plasmodium falciparum isolate 819 putative erythrocyte membrane protein gene, partial cds	Plasmodium falciparum	479	479	1	1e-130	100	1980	FJ556089.1
Plasmodium falciparum isolate AK150_d42 merozoite surface protein duffy binding ligand 1 (MSPDBL1) gene, partial cds	Plasmodium falciparum	479	479	1	1e-130	100	690	KU526041.1
Plasmodium falciparum isolate C2_H8 DBLMSP (DBLMSP) gene, partial cds	Plasmodium falciparum	479	479	1	1e-130	100	578	KM577614.1
Plasmodium falciparum isolate 036 putative erythrocyte membrane protein gene, partial cds	Plasmodium falciparum	479	479	1	1e-130	100	1980	FJ556055.1
Plasmodium falciparum isolate AK116 merozoite surface protein duffy binding ligand 1 (MSPDBL1) gene, partial cds	Plasmodium falciparum	479	479	1	1e-130	100	336	KU526037.1
Plasmodium falciparum isolate 044 duffy binding-like merozoite surface protein (PF10_0348) gene, partial cds	Plasmodium falciparum	479	479	1	1e-130	100	1938	HM000326.1
Plasmodium falciparum isolate 321 duffy binding-like merozoite surface protein (PF10_0348) gene, partial cds	Plasmodium falciparum	479	479	1	1e-130	100	1938	HM000325.1
Plasmodium falciparum isolate C2_H11 DBLMSP (DBLMSP) gene, partial cds	Plasmodium falciparum	479	479	1	1e-130	100	578	KM577617.1
Plasmodium falciparum isolate 027 putative erythrocyte membrane protein gene, partial cds	Plasmodium falciparum	479	479	1	1e-130	100	1980	FJ556050.1
Plasmodium falciparum isolate 033 putative erythrocyte membrane protein gene, partial cds	Plasmodium falciparum	479	479	1	1e-130	100	1980	FJ556053.1
Plasmodium falciparum isolate C2_H9 DBLMSP (DBLMSP) gene, partial cds	Plasmodium falciparum	479	479	1	1e-130	100	578	KM577615.1
Plasmodium falciparum isolate 045 duffy binding-like merozoite surface protein (PF10_0348) gene, partial cds	Plasmodium falciparum	479	479	1	1e-130	100	1938	HM000328.1
Plasmodium falciparum isolate 164 duffy binding-like merozoite surface protein (PF10_0348) gene, partial cds	Plasmodium falciparum	479	479	1	1e-130	100	1947	HM000320.1
Plasmodium falciparum isolate AK027 merozoite surface protein duffy binding ligand 1 (MSPDBL1) gene, partial cds	Plasmodium falciparum	479	479	1	1e-130	100	716	KU526059.1
Plasmodium falciparum isolate 302 duffy binding-like merozoite surface protein (PF10_0348) gene, partial cds	Plasmodium falciparum	479	479	1	1e-130	100	1938	HM000322.1
Plasmodium falciparum isolate AK144_d0 merozoite surface protein duffy binding ligand 1 (MSPDBL1) gene, partial cds	Plasmodium falciparum	479	479	1	1e-130	100	759	KU526062.1
Plasmodium falciparum isolate 052 duffy binding-like merozoite surface protein (PF10_0348) gene, partial cds	Plasmodium falciparum	457	457	1	5e-124	98.46	1920	HM000319.1
Plasmodium falciparum isolate AK121_d80 merozoite surface protein duffy binding ligand 1 (MSPDBL1) gene, partial cds	Plasmodium falciparum	444	444	0.93	4e-120	100	677	KU526035.1
Plasmodium falciparum isolate C1_H5 DBLMSP2 (DBLMSP2) gene, partial cds	Plasmodium falciparum	379	379	0.8	1e-100	99.52	1361	KM589604.1
Plasmodium falciparum isolate HB3 putative erythrocyte membrane protein gene, partial cds	Plasmodium falciparum	379	379	0.8	1e-100	99.52	1982	FJ406851.1
Plasmodium falciparum isolate 164 putative erythrocyte membrane protein (PF10_0355) gene, partial cds	Plasmodium falciparum	379	379	0.8	1e-100	99.52	2187	HM000348.1
Plasmodium falciparum isolate AK018_d0 merozoite surface protein duffy binding ligand 2 (MSPDBL2) gene, partial cds	Plasmodium falciparum	379	379	0.8	1e-100	99.52	1521	KU526181.1
Plasmodium falciparum isolate AK033_d49 merozoite surface protein duffy binding ligand 2 (MSPDBL2) gene, partial cds	Plasmodium falciparum	379	379	0.8	1e-100	99.52	1289	KU526183.1
Plasmodium falciparum isolate 340 putative erythrocyte membrane protein (PF10_0355) gene, partial cds	Plasmodium falciparum	379	379	0.8	1e-100	99.52	2187	HM000381.1
Plasmodium falciparum isolate C2_H1 DBLMSP (DBLMSP) gene, partial cds	Plasmodium falciparum	379	379	0.8	1e-100	99.52	578	KM577607.1
Plasmodium falciparum isolate C2_H3 DBLMSP (DBLMSP) gene, partial cds	Plasmodium falciparum	379	379	0.8	1e-100	99.52	578	KM577609.1
Plasmodium falciparum isolate 199 putative erythrocyte membrane protein (PF10_0355) gene, partial cds	Plasmodium falciparum	379	379	0.8	1e-100	99.52	2187	HM000352.1
Plasmodium falciparum isolate C1_H4 DBLMSP2 (DBLMSP2) gene, partial cds	Plasmodium falciparum	379	379	0.8	1e-100	99.52	1361	KM589603.1
Plasmodium falciparum isolate 7G8 putative erythrocyte membrane protein gene, partial cds	Plasmodium falciparum	379	379	0.8	1e-100	99.52	1984	FJ406853.1
Plasmodium falciparum isolate C1_H6 DBLMSP2 (DBLMSP2) gene, partial cds	Plasmodium falciparum	379	379	0.8	1e-100	99.52	1361	KM589605.1
Plasmodium falciparum isolate C2_H4 DBLMSP (DBLMSP) gene, partial cds	Plasmodium falciparum	379	379	0.8	1e-100	99.52	578	KM577610.1
Plasmodium falciparum isolate 110 putative erythrocyte membrane protein (PF10_0355) gene, partial cds	Plasmodium falciparum	379	379	0.8	1e-100	99.52	2199	HM000342.1
Plasmodium falciparum isolate AK158_d49 merozoite surface protein duffy binding ligand 2 (MSPDBL2) gene, partial cds	Plasmodium falciparum	379	379	0.8	1e-100	99.52	1301	KU526193.1
Plasmodium falciparum isolate 214 putative erythrocyte membrane protein (PF10_0355) gene, partial cds	Plasmodium falciparum	379	379	0.8	1e-100	99.52	2187	HM000355.1
Plasmodium falciparum isolate 344 putative erythrocyte membrane protein (PF10_0355) gene, partial cds	Plasmodium falciparum	379	379	0.8	1e-100	99.52	2199	HM000383.1
Plasmodium falciparum isolate C2_H2 DBLMSP (DBLMSP) gene, partial cds	Plasmodium falciparum	379	379	0.8	1e-100	99.52	578	KM577608.1
Plasmodium falciparum isolate 020 putative erythrocyte membrane protein (PF10_0355) gene, partial cds	Plasmodium falciparum	379	379	0.8	1e-100	99.52	2187	HM000330.1
Plasmodium falciparum isolate C2_H5 DBLMSP (DBLMSP) gene, partial cds	Plasmodium falciparum	379	379	0.8	1e-100	99.52	578	KM577611.1
Plasmodium falciparum isolate AK055_pre merozoite surface protein duffy binding ligand 2 (MSPDBL2) gene, partial cds	Plasmodium falciparum	379	379	0.8	1e-100	99.52	1203	KU526212.1
Plasmodium falciparum isolate AK132 merozoite surface protein duffy binding ligand 2 (MSPDBL2) gene, partial cds	Plasmodium falciparum	379	379	0.8	1e-100	99.52	1298	KU526227.1
Plasmodium falciparum isolate C1_H2 DBLMSP2 (DBLMSP2) gene, partial cds	Plasmodium falciparum	374	374	0.8	5e-99	99.04	1361	KM589601.1
Plasmodium falciparum isolate 319 putative erythrocyte membrane protein (PF10_0355) gene, partial cds	Plasmodium falciparum	374	374	0.8	5e-99	99.04	2187	HM000372.1
Plasmodium falciparum isolate C1_H3 DBLMSP2 (DBLMSP2) gene, partial cds	Plasmodium falciparum	374	374	0.8	5e-99	99.04	1361	KM589602.1
Plasmodium falciparum isolate AK238_d0 merozoite surface protein duffy binding ligand 2 (MSPDBL2) gene, partial cds	Plasmodium falciparum	374	374	0.8	5e-99	99.04	1272	KU526200.1
Plasmodium falciparum isolate C1_H1 DBLMSP2 (DBLMSP2) gene, partial cds	Plasmodium falciparum	374	374	0.8	5e-99	99.04	1361	KM589600.1
Plasmodium falciparum isolate AK174_d0 merozoite surface protein duffy binding ligand 2 (MSPDBL2) gene, partial cds	Plasmodium falciparum	374	374	0.8	5e-99	99.04	1312	KU526194.1
Plasmodium falciparum isolate 334 putative erythrocyte membrane protein (PF10_0355) gene, partial cds	Plasmodium falciparum	374	374	0.8	5e-99	99.04	2187	HM000379.1
Plasmodium falciparum isolate AK062_d84_pre merozoite surface protein duffy binding ligand 2 (MSPDBL2) gene, partial cds	Plasmodium falciparum	363	363	0.8	1e-95	98.08	1298	KU526184.1
Plasmodium falciparum isolate AK188_d0 merozoite surface protein duffy binding ligand 1 (MSPDBL1) gene, partial cds	Plasmodium falciparum	326	326	0.69	1e-84	99.44	520	KU526054.1
Plasmodium falciparum isolate AK182_d33 merozoite surface protein duffy binding ligand 1 (MSPDBL1) gene, partial cds	Plasmodium falciparum	313	313	0.79	1e-80	94.15	736	KU526055.1
Plasmodium falciparum isolate AK111 merozoite surface protein duffy binding ligand 2 (MSPDBL2) gene, partial cds	Plasmodium falciparum	182	182	0.38	3e-41	100	571	KU526221.1
Plasmodium falciparum isolate AK006_pre merozoite surface protein duffy binding ligand 2 (MSPDBL2) gene, partial cds	Plasmodium falciparum	172	172	0.36	2e-38	100	566	KU526203.1
Plasmodium falciparum isolate AK026 merozoite surface protein duffy binding ligand 1 (MSPDBL1) gene, partial cds	Plasmodium falciparum	143	143	0.42	2e-29	90	464	KU526036.1
Plasmodium falciparum isolate C1_H1 DBLMSP (DBLMSP) gene, partial cds	Plasmodium falciparum	128	128	0.29	4e-25	97.33	572	KM577605.1
Plasmodium falciparum isolate 290 duffy binding-like merozoite surface protein (PF10_0348) gene, partial cds	Plasmodium falciparum	128	128	0.29	4e-25	97.33	1932	HM000290.1
Plasmodium falciparum isolate 070 putative erythrocyte membrane protein gene, partial cds	Plasmodium falciparum	128	128	0.29	4e-25	97.33	1974	FJ556071.1
Plasmodium falciparum isolate 365 duffy binding-like merozoite surface protein (PF10_0348) gene, partial cds	Plasmodium falciparum	128	128	0.29	4e-25	97.33	1932	HM000308.1
Plasmodium falciparum isolate 023 putative erythrocyte membrane protein gene, partial cds	Plasmodium falciparum	128	128	0.29	4e-25	97.33	1974	FJ556047.1
Plasmodium falciparum isolate 344 duffy binding-like merozoite surface protein (PF10_0348) gene, partial cds	Plasmodium falciparum	128	128	0.29	4e-25	97.33	1914	HM000299.1
Plasmodium falciparum isolate 020 putative erythrocyte membrane protein gene, partial cds	Plasmodium falciparum	128	128	0.29	4e-25	97.33	1974	FJ556044.1
Plasmodium falciparum isolate 065 putative erythrocyte membrane protein gene, partial cds	Plasmodium falciparum	128	128	0.29	4e-25	97.33	1974	FJ556069.1
Plasmodium falciparum isolate 160 duffy binding-like merozoite surface protein (PF10_0348) gene, partial cds	Plasmodium falciparum	128	128	0.29	4e-25	97.33	1932	HM000278.1
Plasmodium falciparum isolate 245 duffy binding-like merozoite surface protein (PF10_0348) gene, partial cds	Plasmodium falciparum	128	128	0.29	4e-25	97.33	1932	HM000285.1
Plasmodium falciparum isolate 388 duffy binding-like merozoite surface protein (PF10_0348) gene, partial cds	Plasmodium falciparum	128	128	0.29	4e-25	97.33	1932	HM000307.1
Plasmodium falciparum isolate 242 duffy binding-like merozoite surface protein (PF10_0348) gene, partial cds	Plasmodium falciparum	128	128	0.29	4e-25	97.33	1932	HM000284.1
Plasmodium falciparum isolate AK178_d0 merozoite surface protein duffy binding ligand 1 (MSPDBL1) gene, partial cds	Plasmodium falciparum	128	128	0.29	4e-25	97.33	741	KU526045.1
Plasmodium falciparum isolate 034 putative erythrocyte membrane protein gene, partial cds	Plasmodium falciparum	128	128	0.29	4e-25	97.33	1974	FJ556054.1
Plasmodium falciparum isolate 057 putative erythrocyte membrane protein gene, partial cds	Plasmodium falciparum	128	128	0.29	4e-25	97.33	1974	FJ556065.1
Plasmodium falciparum isolate 323 duffy binding-like merozoite surface protein (PF10_0348) gene, partial cds	Plasmodium falciparum	128	128	0.29	4e-25	97.33	1932	HM000309.1
Plasmodium falciparum isolate 297 duffy binding-like merozoite surface protein (PF10_0348) gene, partial cds	Plasmodium falciparum	128	128	0.29	4e-25	97.33	1932	HM000291.1
Plasmodium falciparum isolate 091 duffy binding-like merozoite surface protein (PF10_0348) gene, partial cds	Plasmodium falciparum	128	128	0.29	4e-25	97.33	1932	HM000274.1
Plasmodium falciparum isolate AK252_d0 merozoite surface protein duffy binding ligand 1 (MSPDBL1) gene, partial cds	Plasmodium falciparum	128	128	0.29	4e-25	97.33	704	KU526051.1
Plasmodium falciparum isolate 050 putative erythrocyte membrane protein gene, partial cds	Plasmodium falciparum	128	128	0.29	4e-25	97.33	1956	FJ556064.1
Plasmodium falciparum isolate 025 putative erythrocyte membrane protein gene, partial cds	Plasmodium falciparum	128	128	0.29	4e-25	97.33	1974	FJ556048.1
Plasmodium falciparum isolate AK155_d0 merozoite surface protein duffy binding ligand 1 (MSPDBL1) gene, partial cds	Plasmodium falciparum	128	128	0.29	4e-25	97.33	764	KU526042.1
Plasmodium falciparum isolate 038 putative erythrocyte membrane protein gene, partial cds	Plasmodium falciparum	128	128	0.29	4e-25	97.33	1974	FJ556057.1

## Sheet: Table S9
	Table S9. BLAST of 1M3c Module (Shared by DBLMSP1 & DBLMSP2)
Description	Scientific Name	Max Score	Total Score	Query Cover	E value	Per. ident	Acc. Len	Accession
Plasmodium falciparum isolate C2.1_H14 DBLMSP2 (DBLMSP2) gene, partial cds	Plasmodium falciparum	479	479	1	1e-130	100	1349	KM589625.1
Plasmodium falciparum isolate AK121 merozoite surface protein duffy binding ligand 2 (MSPDBL2) gene, partial cds	Plasmodium falciparum	479	479	1	1e-130	100	1440	KU526224.1
Plasmodium falciparum isolate 299 putative erythrocyte membrane protein (PF10_0355) gene, partial cds	Plasmodium falciparum	479	479	1	1e-130	100	2184	HM000367.1
Plasmodium falciparum isolate 322 putative erythrocyte membrane protein (PF10_0355) gene, partial cds	Plasmodium falciparum	479	479	1	1e-130	100	2184	HM000374.1
Plasmodium falciparum isolate C2.1_H11 DBLMSP2 (DBLMSP2) gene, partial cds	Plasmodium falciparum	479	479	1	1e-130	100	1349	KM589622.1
Plasmodium falciparum isolate C2.2_H7 DBLMSP2 (DBLMSP2) gene, partial cds	Plasmodium falciparum	479	479	1	1e-130	100	1349	KM589637.1
Plasmodium falciparum isolate AK246_d0 merozoite surface protein duffy binding ligand 2 (MSPDBL2) gene, partial cds	Plasmodium falciparum	479	479	1	1e-130	100	1510	KU526201.1
Plasmodium falciparum isolate C2.1_H13 DBLMSP2 (DBLMSP2) gene, partial cds	Plasmodium falciparum	479	479	1	1e-130	100	1349	KM589624.1
Plasmodium falciparum isolate 162 putative erythrocyte membrane protein (PF10_0355) gene, partial cds	Plasmodium falciparum	479	479	1	1e-130	100	2184	HM000347.1
Plasmodium falciparum isolate AK150_d0 merozoite surface protein duffy binding ligand 2 (MSPDBL2) gene, partial cds	Plasmodium falciparum	479	479	1	1e-130	100	1521	KU526189.1
Plasmodium falciparum isolate 235 putative erythrocyte membrane protein (PF10_0355) gene, partial cds	Plasmodium falciparum	479	479	1	1e-130	100	2184	HM000358.1
Plasmodium falciparum isolate C2.1_H7 DBLMSP2 (DBLMSP2) gene, partial cds	Plasmodium falciparum	479	479	1	1e-130	100	1349	KM589618.1
Plasmodium falciparum isolate C2.1_H21 DBLMSP2 (DBLMSP2) gene, partial cds	Plasmodium falciparum	479	479	1	1e-130	100	1349	KM589610.1
Plasmodium falciparum isolate C2.1_H4 DBLMSP2 (DBLMSP2) gene, partial cds	Plasmodium falciparum	479	479	1	1e-130	100	1349	KM589615.1
Plasmodium falciparum isolate AK033_d49 merozoite surface protein duffy binding ligand 1 (MSPDBL1) gene, partial cds	Plasmodium falciparum	479	479	1	1e-130	100	684	KU526031.1
Plasmodium falciparum isolate 359 putative erythrocyte membrane protein (PF10_0355) gene, partial cds	Plasmodium falciparum	479	479	1	1e-130	100	2172	HM000387.1
Plasmodium falciparum isolate AK182_d33 merozoite surface protein duffy binding ligand 2 (MSPDBL2) gene, partial cds	Plasmodium falciparum	479	479	1	1e-130	100	1526	KU526195.1
Plasmodium falciparum isolate AK092 merozoite surface protein duffy binding ligand 2 (MSPDBL2) gene, partial cds	Plasmodium falciparum	479	479	1	1e-130	100	1532	KU526219.1
Plasmodium falciparum isolate AK144 merozoite surface protein duffy binding ligand 2 (MSPDBL2) gene, partial cds	Plasmodium falciparum	479	479	1	1e-130	100	1515	KU526225.1
Plasmodium falciparum isolate FCC2 putative erythrocyte membrane antigen variant gene, partial cds	Plasmodium falciparum	479	479	1	1e-130	100	1978	FJ556420.1
Plasmodium falciparum isolate 314 duffy binding-like merozoite surface protein (PF10_0348) gene, partial cds	Plasmodium falciparum	479	479	1	1e-130	100	1938	HM000316.1
Plasmodium falciparum isolate C2.1_H18 DBLMSP2 (DBLMSP2) gene, partial cds	Plasmodium falciparum	479	479	1	1e-130	100	1349	KM589629.1
Plasmodium falciparum isolate C2.1_H12 DBLMSP2 (DBLMSP2) gene, partial cds	Plasmodium falciparum	479	479	1	1e-130	100	1349	KM589623.1
Plasmodium falciparum isolate D6 putative erythrocyte membrane antigen variant gene, partial cds	Plasmodium falciparum	479	479	1	1e-130	100	1979	FJ556421.1
Plasmodium falciparum isolate C2.1_3D7 DBLMSP2 (DBLMSP2) gene, partial cds	Plasmodium falciparum	479	479	1	1e-130	100	1349	KM589606.1
Plasmodium falciparum isolate 105 putative erythrocyte membrane protein (PF10_0355) gene, partial cds	Plasmodium falciparum	479	479	1	1e-130	100	2184	HM000341.1
Plasmodium falciparum isolate AK191 merozoite surface protein duffy binding ligand 2 (MSPDBL2) gene, partial cds	Plasmodium falciparum	479	479	1	1e-130	100	1358	KU526234.1
Plasmodium falciparum isolate 050 putative erythrocyte membrane protein (PF10_0355) gene, partial cds	Plasmodium falciparum	479	479	1	1e-130	100	2184	HM000335.1
Plasmodium falciparum isolate C2.1_H20 DBLMSP2 (DBLMSP2) gene, partial cds	Plasmodium falciparum	479	479	1	1e-130	100	1349	KM589609.1
Plasmodium falciparum isolate C2.1_H8 DBLMSP2 (DBLMSP2) gene, partial cds	Plasmodium falciparum	479	479	1	1e-130	100	1349	KM589619.1
Plasmodium falciparum isolate 214 duffy binding-like merozoite surface protein (PF10_0348) gene, partial cds	Plasmodium falciparum	479	479	1	1e-130	100	1938	HM000313.1
Plasmodium falciparum isolate 324 putative erythrocyte membrane protein (PF10_0355) gene, partial cds	Plasmodium falciparum	479	479	1	1e-130	100	2184	HM000376.1
Plasmodium falciparum isolate 356 putative erythrocyte membrane protein (PF10_0355) gene, partial cds	Plasmodium falciparum	479	479	1	1e-130	100	2172	HM000386.1
Plasmodium falciparum isolate 216 duffy binding-like merozoite surface protein (PF10_0348) gene, partial cds	Plasmodium falciparum	479	479	1	1e-130	100	1938	HM000315.1
Plasmodium falciparum isolate C2.1_H2 DBLMSP2 (DBLMSP2) gene, partial cds	Plasmodium falciparum	479	479	1	1e-130	100	1349	KM589608.1
Plasmodium falciparum isolate C2.1_H6 DBLMSP2 (DBLMSP2) gene, partial cds	Plasmodium falciparum	479	479	1	1e-130	100	1349	KM589617.1
Plasmodium falciparum isolate 384 duffy binding-like merozoite surface protein (PF10_0348) gene, partial cds	Plasmodium falciparum	479	479	1	1e-130	100	1938	HM000317.1
Plasmodium falciparum isolate C2.2_H10 DBLMSP2 (DBLMSP2) gene, partial cds	Plasmodium falciparum	479	479	1	1e-130	100	1349	KM589640.1
Plasmodium falciparum isolate 110 duffy binding-like merozoite surface protein (PF10_0348) gene, partial cds	Plasmodium falciparum	479	479	1	1e-130	100	1938	HM000311.1
Plasmodium falciparum isolate 124 putative erythrocyte membrane protein (PF10_0355) gene, partial cds	Plasmodium falciparum	479	479	1	1e-130	100	2172	HM000343.1
Plasmodium falciparum isolate 021 putative erythrocyte membrane protein (PF10_0355) gene, partial cds	Plasmodium falciparum	479	479	1	1e-130	100	2184	HM000331.1
Plasmodium falciparum isolate C2.1_H15 DBLMSP2 (DBLMSP2) gene, partial cds	Plasmodium falciparum	479	479	1	1e-130	100	1349	KM589626.1
Plasmodium falciparum isolate C2.1_H24 DBLMSP2 (DBLMSP2) gene, partial cds	Plasmodium falciparum	479	479	1	1e-130	100	1349	KM589613.1
Plasmodium falciparum isolate Palo Alto putative erythrocyte membrane antigen variant gene, partial cds	Plasmodium falciparum	479	479	1	1e-130	100	1911	FJ556419.1
Plasmodium falciparum isolate C2.1_H10 DBLMSP2 (DBLMSP2) gene, partial cds	Plasmodium falciparum	479	479	1	1e-130	100	1349	KM589621.1
Plasmodium falciparum isolate 229 putative erythrocyte membrane protein (PF10_0355) gene, partial cds	Plasmodium falciparum	479	479	1	1e-130	100	2184	HM000357.1
Plasmodium falciparum isolate AK203 merozoite surface protein duffy binding ligand 2 (MSPDBL2) gene, partial cds	Plasmodium falciparum	479	479	1	1e-130	100	1478	KU526178.1
Plasmodium falciparum isolate C2.1_H3 DBLMSP2 (DBLMSP2) gene, partial cds	Plasmodium falciparum	479	479	1	1e-130	100	1349	KM589614.1
Plasmodium falciparum isolate 128 duffy binding-like merozoite surface protein (PF10_0348) gene, partial cds	Plasmodium falciparum	479	479	1	1e-130	100	1938	HM000312.1
Plasmodium falciparum isolate C2.1_H1 DBLMSP2 (DBLMSP2) gene, partial cds	Plasmodium falciparum	479	479	1	1e-130	100	1349	KM589607.1
Plasmodium falciparum isolate C2.2_H8 DBLMSP2 (DBLMSP2) gene, partial cds	Plasmodium falciparum	479	479	1	1e-130	100	1349	KM589638.1
Plasmodium falciparum isolate 364 putative erythrocyte membrane protein (PF10_0355) gene, partial cds	Plasmodium falciparum	479	479	1	1e-130	100	2184	HM000388.1
Plasmodium falciparum isolate C2.2_H9 DBLMSP2 (DBLMSP2) gene, partial cds	Plasmodium falciparum	479	479	1	1e-130	100	1349	KM589639.1
Plasmodium falciparum isolate 245 putative erythrocyte membrane protein (PF10_0355) gene, partial cds	Plasmodium falciparum	479	479	1	1e-130	100	2172	HM000360.1
Plasmodium falciparum isolate C2.2_H6 DBLMSP2 (DBLMSP2) gene, partial cds	Plasmodium falciparum	479	479	1	1e-130	100	1349	KM589636.1
Plasmodium falciparum isolate C2.1_H22 DBLMSP2 (DBLMSP2) gene, partial cds	Plasmodium falciparum	479	479	1	1e-130	100	1349	KM589611.1
Plasmodium falciparum isolate 027 putative erythrocyte membrane protein (PF10_0355) gene, partial cds	Plasmodium falciparum	479	479	1	1e-130	100	2175	HM000333.1
Plasmodium falciparum isolate C2.1_H5 DBLMSP2 (DBLMSP2) gene, partial cds	Plasmodium falciparum	479	479	1	1e-130	100	1349	KM589616.1
Plasmodium falciparum isolate AK032 merozoite surface protein duffy binding ligand 2 (MSPDBL2) gene, partial cds	Plasmodium falciparum	479	479	1	1e-130	100	1518	KU526206.1
Plasmodium falciparum isolate C2.2_H3 DBLMSP2 (DBLMSP2) gene, partial cds	Plasmodium falciparum	479	479	1	1e-130	100	1349	KM589633.1
Plasmodium falciparum isolate AK227_d49_pre merozoite surface protein duffy binding ligand 2 (MSPDBL2) gene, partial cds	Plasmodium falciparum	479	479	1	1e-130	100	1490	KU526199.1
Plasmodium falciparum 3D7 duffy binding-like merozoite surface protein 2 (PF3D7_1036300), partial mRNA	Plasmodium falciparum 3D7	479	479	1	1e-130	100	2289	XM_001347603.1
Plasmodium falciparum isolate C2.2_H4 DBLMSP2 (DBLMSP2) gene, partial cds	Plasmodium falciparum	479	479	1	1e-130	100	1349	KM589634.1
Plasmodium falciparum isolate C2.2_H2 DBLMSP2 (DBLMSP2) gene, partial cds	Plasmodium falciparum	479	479	1	1e-130	100	1349	KM589632.1
Plasmodium falciparum isolate C2.1_H9 DBLMSP2 (DBLMSP2) gene, partial cds	Plasmodium falciparum	479	479	1	1e-130	100	1349	KM589620.1
Plasmodium falciparum isolate 187 putative erythrocyte membrane protein (PF10_0355) gene, partial cds	Plasmodium falciparum	479	479	1	1e-130	100	2184	HM000349.1
Plasmodium falciparum isolate 019 putative erythrocyte membrane protein (PF10_0355) gene, partial cds	Plasmodium falciparum	479	479	1	1e-130	100	2172	HM000329.1
Plasmodium falciparum isolate 298 putative erythrocyte membrane protein (PF10_0355) gene, partial cds	Plasmodium falciparum	479	479	1	1e-130	100	2184	HM000366.1
Plasmodium falciparum isolate 406 putative erythrocyte membrane protein (PF10_0355) gene, partial cds	Plasmodium falciparum	479	479	1	1e-130	100	2196	HM000391.1
Plasmodium falciparum isolate C2.1_H17 DBLMSP2 (DBLMSP2) gene, partial cds	Plasmodium falciparum	479	479	1	1e-130	100	1349	KM589628.1
Plasmodium falciparum isolate 289 putative erythrocyte membrane protein (PF10_0355) gene, partial cds	Plasmodium falciparum	479	479	1	1e-130	100	2175	HM000364.1
Plasmodium falciparum isolate 201 putative erythrocyte membrane protein (PF10_0355) gene, partial cds	Plasmodium falciparum	479	479	1	1e-130	100	2172	HM000353.1
Plasmodium falciparum isolate AK144_d40 merozoite surface protein duffy binding ligand 1 (MSPDBL1) gene, partial cds	Plasmodium falciparum	479	479	1	1e-130	100	787	KU526039.1
Plasmodium falciparum isolate AK155_d0 merozoite surface protein duffy binding ligand 2 (MSPDBL2) gene, partial cds	Plasmodium falciparum	479	479	1	1e-130	100	1526	KU526192.1
Plasmodium falciparum isolate 349 putative erythrocyte membrane protein (PF10_0355) gene, partial cds	Plasmodium falciparum	479	479	1	1e-130	100	2184	HM000385.1
Plasmodium falciparum isolate C2.1_H23 DBLMSP2 (DBLMSP2) gene, partial cds	Plasmodium falciparum	479	479	1	1e-130	100	1349	KM589612.1
Plasmodium falciparum isolate C2.2_H5 DBLMSP2 (DBLMSP2) gene, partial cds	Plasmodium falciparum	479	479	1	1e-130	100	1349	KM589635.1
Plasmodium falciparum isolate AK033_d0 merozoite surface protein duffy binding ligand 2 (MSPDBL2) gene, partial cds	Plasmodium falciparum	479	479	1	1e-130	100	1504	KU526182.1
Plasmodium falciparum isolate AK055_post merozoite surface protein duffy binding ligand 2 (MSPDBL2) gene, partial cds	Plasmodium falciparum	479	479	1	1e-130	100	1442	KU526211.1
Plasmodium falciparum isolate AK072 merozoite surface protein duffy binding ligand 2 (MSPDBL2) gene, partial cds	Plasmodium falciparum	479	479	1	1e-130	100	966	KU526216.1
Plasmodium falciparum isolate 028 putative erythrocyte membrane protein (PF10_0355) gene, partial cds	Plasmodium falciparum	479	479	1	1e-130	100	2172	HM000334.1
Plasmodium falciparum isolate C2.1_H19 DBLMSP2 (DBLMSP2) gene, partial cds	Plasmodium falciparum	479	479	1	1e-130	100	1349	KM589630.1
Plasmodium falciparum isolate AK221_post merozoite surface protein duffy binding ligand 2 (MSPDBL2) gene, partial cds	Plasmodium falciparum	479	479	1	1e-130	100	870	KU526180.1
Plasmodium falciparum isolate C2.1_H16 DBLMSP2 (DBLMSP2) gene, partial cds	Plasmodium falciparum	479	479	1	1e-130	100	1349	KM589627.1
Plasmodium falciparum isolate 328 putative erythrocyte membrane protein (PF10_0355) gene, partial cds	Plasmodium falciparum	473	473	1	5e-129	99.61	2184	HM000377.1
Plasmodium falciparum isolate 298 duffy binding-like merozoite surface protein (PF10_0348) gene, partial cds	Plasmodium falciparum	473	473	1	5e-129	99.61	1938	HM000314.1
Plasmodium falciparum isolate AK006_post merozoite surface protein duffy binding ligand 2 (MSPDBL2) gene, partial cds	Plasmodium falciparum	473	473	1	5e-129	99.61	1511	KU526202.1
Plasmodium falciparum isolate C2.2_H1 DBLMSP2 (DBLMSP2) gene, partial cds	Plasmodium falciparum	466	466	0.98	8e-127	99.61	1349	KM589631.1
Plasmodium falciparum isolate AK119_d0 merozoite surface protein duffy binding ligand 2 (MSPDBL2) gene, partial cds	Plasmodium falciparum	462	462	1	1e-125	98.84	1532	KU526186.1
Plasmodium falciparum isolate AK152_d56 merozoite surface protein duffy binding ligand 2 (MSPDBL2) gene, partial cds	Plasmodium falciparum	462	462	1	1e-125	98.84	1210	KU526191.1
Plasmodium falciparum isolate 028 duffy binding-like merozoite surface protein (PF10_0348) gene, partial cds	Plasmodium falciparum	394	394	0.97	4e-105	94.84	1938	HM000310.1
Plasmodium falciparum isolate 365 putative erythrocyte membrane protein (PF10_0355) gene, partial cds	Plasmodium falciparum	274	274	0.98	5e-69	86.27	2169	HM000389.1
Plasmodium falciparum isolate AK132_d0 merozoite surface protein duffy binding ligand 2 (MSPDBL2) gene, partial cds	Plasmodium falciparum	268	268	0.98	2e-67	85.88	1514	KU526187.1
Plasmodium falciparum isolate 343 putative erythrocyte membrane protein (PF10_0355) gene, partial cds	Plasmodium falciparum	268	268	0.98	2e-67	85.88	2181	HM000382.1
Plasmodium falciparum isolate 314 putative erythrocyte membrane protein (PF10_0355) gene, partial cds	Plasmodium falciparum	268	268	0.98	2e-67	85.88	2181	HM000371.1
Plasmodium falciparum isolate AK092_d0 merozoite surface protein duffy binding ligand 2 (MSPDBL2) gene, partial cds	Plasmodium falciparum	268	268	0.98	2e-67	85.88	1513	KU526185.1
Plasmodium falciparum isolate 302 putative erythrocyte membrane protein (PF10_0355) gene, partial cds	Plasmodium falciparum	268	268	0.98	2e-67	85.88	2169	HM000368.1
Plasmodium falciparum isolate 323 putative erythrocyte membrane protein (PF10_0355) gene, partial cds	Plasmodium falciparum	268	268	0.98	2e-67	85.88	2169	HM000375.1
Plasmodium falciparum isolate 202 putative erythrocyte membrane protein (PF10_0355) gene, partial cds	Plasmodium falciparum	268	268	0.98	2e-67	85.88	2181	HM000354.1
Plasmodium falciparum isolate 240 putative erythrocyte membrane protein (PF10_0355) gene, partial cds	Plasmodium falciparum	268	268	0.98	2e-67	85.88	2169	HM000359.1

## Sheet: Table S10
	Table S10. DBLMSP2 Reference Module BLAST
Description	Scientific Name	Max Score	Total Score	Query Cover	E value	Per. ident	Acc. Len	Accession
Plasmodium falciparum 3D7 duffy binding-like merozoite surface protein 2 (PF3D7_1036300), partial mRNA	Plasmodium falciparum 3D7	4228	4228	1	0	100	2289	XM_001347603.1
Plasmodium falciparum isolate 356 putative erythrocyte membrane protein (PF10_0355) gene, partial cds	Plasmodium falciparum	4000	4000	0.95	0	99.91	2172	HM000386.1
Plasmodium falciparum isolate 245 putative erythrocyte membrane protein (PF10_0355) gene, partial cds	Plasmodium falciparum	3995	3995	0.95	0	99.86	2172	HM000360.1
Plasmodium falciparum isolate 124 putative erythrocyte membrane protein (PF10_0355) gene, partial cds	Plasmodium falciparum	3989	3989	0.95	0	99.82	2172	HM000343.1
Plasmodium falciparum isolate 229 putative erythrocyte membrane protein (PF10_0355) gene, partial cds	Plasmodium falciparum	3934	3934	0.95	0	99.27	2184	HM000357.1
Plasmodium falciparum isolate 105 putative erythrocyte membrane protein (PF10_0355) gene, partial cds	Plasmodium falciparum	3923	3923	0.95	0	99.18	2184	HM000341.1
Plasmodium falciparum isolate 359 putative erythrocyte membrane protein (PF10_0355) gene, partial cds	Plasmodium falciparum	3890	3890	0.95	0	98.99	2172	HM000387.1
Plasmodium falciparum isolate 019 putative erythrocyte membrane protein (PF10_0355) gene, partial cds	Plasmodium falciparum	3890	3890	0.95	0	98.99	2172	HM000329.1
Plasmodium falciparum isolate 201 putative erythrocyte membrane protein (PF10_0355) gene, partial cds	Plasmodium falciparum	3873	3873	0.95	0	98.85	2172	HM000353.1
Plasmodium falciparum isolate 289 putative erythrocyte membrane protein (PF10_0355) gene, partial cds	Plasmodium falciparum	3869	3869	0.95	0	98.8	2175	HM000364.1
Plasmodium falciparum isolate 027 putative erythrocyte membrane protein (PF10_0355) gene, partial cds	Plasmodium falciparum	3864	3864	0.95	0	98.76	2175	HM000333.1
Plasmodium falciparum isolate 298 putative erythrocyte membrane protein (PF10_0355) gene, partial cds	Plasmodium falciparum	3851	3851	0.95	0	98.58	2184	HM000366.1
Plasmodium falciparum isolate 349 putative erythrocyte membrane protein (PF10_0355) gene, partial cds	Plasmodium falciparum	3834	3834	0.95	0	98.44	2184	HM000385.1
Plasmodium falciparum isolate 322 putative erythrocyte membrane protein (PF10_0355) gene, partial cds	Plasmodium falciparum	3829	3829	0.95	0	98.4	2184	HM000374.1
Plasmodium falciparum isolate 235 putative erythrocyte membrane protein (PF10_0355) gene, partial cds	Plasmodium falciparum	3829	3829	0.95	0	98.4	2184	HM000358.1
Plasmodium falciparum isolate 021 putative erythrocyte membrane protein (PF10_0355) gene, partial cds	Plasmodium falciparum	3829	3829	0.95	0	98.4	2184	HM000331.1
Plasmodium falciparum isolate 187 putative erythrocyte membrane protein (PF10_0355) gene, partial cds	Plasmodium falciparum	3823	3823	0.95	0	98.35	2184	HM000349.1
Plasmodium falciparum isolate 162 putative erythrocyte membrane protein (PF10_0355) gene, partial cds	Plasmodium falciparum	3818	3818	0.95	0	98.31	2184	HM000347.1
Plasmodium falciparum isolate 328 putative erythrocyte membrane protein (PF10_0355) gene, partial cds	Plasmodium falciparum	3818	3818	0.95	0	98.31	2184	HM000377.1
Plasmodium falciparum isolate 050 putative erythrocyte membrane protein (PF10_0355) gene, partial cds	Plasmodium falciparum	3812	3812	0.95	0	98.26	2184	HM000335.1
Plasmodium falciparum isolate 364 putative erythrocyte membrane protein (PF10_0355) gene, partial cds	Plasmodium falciparum	3812	3812	0.95	0	98.26	2184	HM000388.1
Plasmodium falciparum isolate 406 putative erythrocyte membrane protein (PF10_0355) gene, partial cds	Plasmodium falciparum	3762	3762	0.95	0	97.77	2196	HM000391.1
Plasmodium falciparum isolate 324 putative erythrocyte membrane protein (PF10_0355) gene, partial cds	Plasmodium falciparum	3735	3735	0.95	0	97.62	2184	HM000376.1
Plasmodium falciparum isolate 028 putative erythrocyte membrane protein (PF10_0355) gene, partial cds	Plasmodium falciparum	3618	3618	0.95	0	96.74	2172	HM000334.1
Plasmodium falciparum isolate 343 putative erythrocyte membrane protein (PF10_0355) gene, partial cds	Plasmodium falciparum	3537	3537	0.95	0	96.02	2181	HM000382.1
Plasmodium falciparum isolate 299 putative erythrocyte membrane protein (PF10_0355) gene, partial cds	Plasmodium falciparum	3496	3496	0.95	0	95.66	2184	HM000367.1
Plasmodium falciparum isolate 191 putative erythrocyte membrane protein (PF10_0355) gene, partial cds	Plasmodium falciparum	3365	3365	0.95	0	94.67	2169	HM000350.1
Plasmodium falciparum isolate 093 putative erythrocyte membrane protein (PF10_0355) gene, partial cds	Plasmodium falciparum	3343	3343	0.95	0	94.48	2169	HM000339.1
Plasmodium falciparum isolate 128 putative erythrocyte membrane protein (PF10_0355) gene, partial cds	Plasmodium falciparum	3343	3343	0.95	0	94.48	2169	HM000344.1
Plasmodium falciparum isolate 216 putative erythrocyte membrane protein (PF10_0355) gene, partial cds	Plasmodium falciparum	3338	3338	0.95	0	94.44	2169	HM000356.1
Plasmodium falciparum isolate 160 putative erythrocyte membrane protein (PF10_0355) gene, partial cds	Plasmodium falciparum	3293	3293	0.95	0	94.01	2181	HM000346.1
Plasmodium falciparum isolate 365 putative erythrocyte membrane protein (PF10_0355) gene, partial cds	Plasmodium falciparum	3288	3288	0.95	0	94.02	2169	HM000389.1
Plasmodium falciparum isolate 097 putative erythrocyte membrane protein (PF10_0355) gene, partial cds	Plasmodium falciparum	3249	3249	0.95	0	93.64	2181	HM000340.1
Plasmodium falciparum isolate 314 putative erythrocyte membrane protein (PF10_0355) gene, partial cds	Plasmodium falciparum	3243	3243	0.95	0	93.6	2181	HM000371.1
Plasmodium falciparum isolate 323 putative erythrocyte membrane protein (PF10_0355) gene, partial cds	Plasmodium falciparum	3238	3238	0.95	0	93.61	2169	HM000375.1
Plasmodium falciparum isolate 194 putative erythrocyte membrane protein (PF10_0355) gene, partial cds	Plasmodium falciparum	3232	3232	0.95	0	93.56	2169	HM000351.1
Plasmodium falciparum isolate 240 putative erythrocyte membrane protein (PF10_0355) gene, partial cds	Plasmodium falciparum	3232	3232	0.95	0	93.56	2169	HM000359.1
Plasmodium falciparum isolate 333 putative erythrocyte membrane protein (PF10_0355) gene, partial cds	Plasmodium falciparum	3193	3193	0.95	0	93.24	2169	HM000378.1
Plasmodium falciparum isolate 202 putative erythrocyte membrane protein (PF10_0355) gene, partial cds	Plasmodium falciparum	3193	3193	0.95	0	93.19	2181	HM000354.1
Plasmodium falciparum isolate 302 putative erythrocyte membrane protein (PF10_0355) gene, partial cds	Plasmodium falciparum	3188	3188	0.95	0	93.2	2169	HM000368.1
Plasmodium falciparum isolate 250 putative erythrocyte membrane protein (PF10_0355) gene, partial cds	Plasmodium falciparum	3188	3188	0.95	0	93.2	2169	HM000362.1
Plasmodium falciparum isolate 023 putative erythrocyte membrane protein (PF10_0355) gene, partial cds	Plasmodium falciparum	3188	3188	0.95	0	93.14	2181	HM000332.1
Plasmodium falciparum isolate 336 putative erythrocyte membrane protein (PF10_0355) gene, partial cds	Plasmodium falciparum	3182	3182	0.95	0	93.1	2181	HM000380.1
Plasmodium falciparum isolate 082 putative erythrocyte membrane protein (PF10_0355) gene, partial cds	Plasmodium falciparum	3181	3181	0.95	0	93.11	2172	HM000336.1
Plasmodium falciparum isolate 164 putative erythrocyte membrane protein (PF10_0355) gene, partial cds	Plasmodium falciparum	2928	2928	0.95	0	90.97	2187	HM000348.1
Plasmodium falciparum isolate 214 putative erythrocyte membrane protein (PF10_0355) gene, partial cds	Plasmodium falciparum	2928	2928	0.95	0	90.97	2187	HM000355.1
Plasmodium falciparum isolate 199 putative erythrocyte membrane protein (PF10_0355) gene, partial cds	Plasmodium falciparum	2911	2911	0.95	0	90.83	2187	HM000352.1
Plasmodium falciparum isolate 020 putative erythrocyte membrane protein (PF10_0355) gene, partial cds	Plasmodium falciparum	2911	2911	0.95	0	90.83	2187	HM000330.1
Plasmodium falciparum isolate 340 putative erythrocyte membrane protein (PF10_0355) gene, partial cds	Plasmodium falciparum	2905	2905	0.95	0	90.79	2187	HM000381.1
Plasmodium falciparum isolate 319 putative erythrocyte membrane protein (PF10_0355) gene, partial cds	Plasmodium falciparum	2900	2900	0.95	0	90.74	2187	HM000372.1
Plasmodium falciparum isolate 334 putative erythrocyte membrane protein (PF10_0355) gene, partial cds	Plasmodium falciparum	2900	2900	0.95	0	90.74	2187	HM000379.1
Plasmodium falciparum isolate 110 putative erythrocyte membrane protein (PF10_0355) gene, partial cds	Plasmodium falciparum	2856	2856	0.95	0	90.34	2199	HM000342.1
Plasmodium falciparum isolate 344 putative erythrocyte membrane protein (PF10_0355) gene, partial cds	Plasmodium falciparum	2856	2856	0.95	0	90.34	2199	HM000383.1
Plasmodium falciparum isolate AK155_d0 merozoite surface protein duffy binding ligand 2 (MSPDBL2) gene, partial cds	Plasmodium falciparum	2802	2802	0.67	0	99.8	1526	KU526192.1
Plasmodium falciparum isolate AK227_d49_pre merozoite surface protein duffy binding ligand 2 (MSPDBL2) gene, partial cds	Plasmodium falciparum	2741	2741	0.65	0	99.87	1490	KU526199.1
Plasmodium falciparum isolate AK203 merozoite surface protein duffy binding ligand 2 (MSPDBL2) gene, partial cds	Plasmodium falciparum	2719	2719	0.65	0	99.86	1478	KU526178.1
Plasmodium falciparum isolate AK182_d33 merozoite surface protein duffy binding ligand 2 (MSPDBL2) gene, partial cds	Plasmodium falciparum	2702	2702	0.67	0	98.62	1526	KU526195.1
Plasmodium falciparum isolate AK150_d0 merozoite surface protein duffy binding ligand 2 (MSPDBL2) gene, partial cds	Plasmodium falciparum	2693	2693	0.66	0	98.62	1521	KU526189.1
Plasmodium falciparum isolate AK032 merozoite surface protein duffy binding ligand 2 (MSPDBL2) gene, partial cds	Plasmodium falciparum	2684	2684	0.66	0	98.55	1518	KU526206.1
Plasmodium falciparum isolate AK144 merozoite surface protein duffy binding ligand 2 (MSPDBL2) gene, partial cds	Plasmodium falciparum	2682	2682	0.66	0	98.61	1515	KU526225.1
Plasmodium falciparum isolate AK246_d0 merozoite surface protein duffy binding ligand 2 (MSPDBL2) gene, partial cds	Plasmodium falciparum	2673	2673	0.66	0	98.61	1510	KU526201.1
Plasmodium falciparum isolate AK033_d0 merozoite surface protein duffy binding ligand 2 (MSPDBL2) gene, partial cds	Plasmodium falciparum	2662	2662	0.66	0	98.6	1504	KU526182.1
Plasmodium falciparum isolate AK006_post merozoite surface protein duffy binding ligand 2 (MSPDBL2) gene, partial cds	Plasmodium falciparum	2660	2660	0.66	0	98.41	1511	KU526202.1
Plasmodium falciparum isolate AK121 merozoite surface protein duffy binding ligand 2 (MSPDBL2) gene, partial cds	Plasmodium falciparum	2532	2532	0.63	0	98.4	1440	KU526224.1
Plasmodium falciparum isolate C2.1_3D7 DBLMSP2 (DBLMSP2) gene, partial cds	Plasmodium falciparum	2492	2492	0.59	0	100	1349	KM589606.1
Plasmodium falciparum isolate AK092 merozoite surface protein duffy binding ligand 2 (MSPDBL2) gene, partial cds	Plasmodium falciparum	2462	2462	0.66	0	95.93	1532	KU526219.1
Plasmodium falciparum isolate C2.2_H9 DBLMSP2 (DBLMSP2) gene, partial cds	Plasmodium falciparum	2409	2409	0.59	0	98.89	1349	KM589639.1
Plasmodium falciparum isolate C2.2_H10 DBLMSP2 (DBLMSP2) gene, partial cds	Plasmodium falciparum	2403	2403	0.59	0	98.81	1349	KM589640.1
Plasmodium falciparum isolate C2.2_H4 DBLMSP2 (DBLMSP2) gene, partial cds	Plasmodium falciparum	2398	2398	0.59	0	98.74	1349	KM589634.1
Plasmodium falciparum isolate C2.1_H18 DBLMSP2 (DBLMSP2) gene, partial cds	Plasmodium falciparum	2392	2392	0.59	0	98.67	1349	KM589629.1
Plasmodium falciparum isolate C2.2_H5 DBLMSP2 (DBLMSP2) gene, partial cds	Plasmodium falciparum	2392	2392	0.59	0	98.67	1349	KM589635.1
Plasmodium falciparum isolate C2.2_H7 DBLMSP2 (DBLMSP2) gene, partial cds	Plasmodium falciparum	2386	2386	0.59	0	98.59	1349	KM589637.1
Plasmodium falciparum isolate C2.1_H21 DBLMSP2 (DBLMSP2) gene, partial cds	Plasmodium falciparum	2386	2386	0.59	0	98.59	1349	KM589610.1
Plasmodium falciparum isolate AK191 merozoite surface protein duffy binding ligand 2 (MSPDBL2) gene, partial cds	Plasmodium falciparum	2386	2386	0.59	0	98.38	1358	KU526234.1
Plasmodium falciparum isolate C2.1_H20 DBLMSP2 (DBLMSP2) gene, partial cds	Plasmodium falciparum	2386	2386	0.59	0	98.59	1349	KM589609.1
Plasmodium falciparum isolate C2.2_H8 DBLMSP2 (DBLMSP2) gene, partial cds	Plasmodium falciparum	2386	2386	0.59	0	98.59	1349	KM589638.1
Plasmodium falciparum isolate C2.2_H6 DBLMSP2 (DBLMSP2) gene, partial cds	Plasmodium falciparum	2386	2386	0.59	0	98.59	1349	KM589636.1
Plasmodium falciparum isolate C2.1_H17 DBLMSP2 (DBLMSP2) gene, partial cds	Plasmodium falciparum	2386	2386	0.59	0	98.59	1349	KM589628.1
Plasmodium falciparum isolate C2.1_H19 DBLMSP2 (DBLMSP2) gene, partial cds	Plasmodium falciparum	2386	2386	0.59	0	98.59	1349	KM589630.1
Plasmodium falciparum isolate C2.1_H23 DBLMSP2 (DBLMSP2) gene, partial cds	Plasmodium falciparum	2381	2381	0.59	0	98.52	1349	KM589612.1
Plasmodium falciparum isolate C2.1_H24 DBLMSP2 (DBLMSP2) gene, partial cds	Plasmodium falciparum	2375	2375	0.59	0	98.44	1349	KM589613.1
Plasmodium falciparum isolate C2.1_H22 DBLMSP2 (DBLMSP2) gene, partial cds	Plasmodium falciparum	2375	2375	0.59	0	98.44	1349	KM589611.1
Plasmodium falciparum isolate C2.2_H3 DBLMSP2 (DBLMSP2) gene, partial cds	Plasmodium falciparum	2375	2375	0.59	0	98.44	1349	KM589633.1
Plasmodium falciparum isolate AK055_post merozoite surface protein duffy binding ligand 2 (MSPDBL2) gene, partial cds	Plasmodium falciparum	2375	2375	0.63	0	96.4	1442	KU526211.1
Plasmodium falciparum isolate AK119_d0 merozoite surface protein duffy binding ligand 2 (MSPDBL2) gene, partial cds	Plasmodium falciparum	2368	2368	0.66	0	94.98	1532	KU526186.1
Plasmodium reichenowi isolate CDC-1 Oscar putative erythrocyte membrane protein-like gene, partial sequence	Plasmodium reichenowi	2337	2803	1	0	87.92	2258	HM000392.2
Plasmodium falciparum isolate C2.2_H2 DBLMSP2 (DBLMSP2) gene, partial cds	Plasmodium falciparum	2337	2337	0.59	0	97.92	1349	KM589632.1
Plasmodium falciparum isolate C2.2_H1 DBLMSP2 (DBLMSP2) gene, partial cds	Plasmodium falciparum	2270	2270	0.59	0	97.03	1349	KM589631.1
Plasmodium falciparum isolate C2.1_H11 DBLMSP2 (DBLMSP2) gene, partial cds	Plasmodium falciparum	2220	2220	0.59	0	96.38	1349	KM589622.1
Plasmodium falciparum isolate C2.1_H3 DBLMSP2 (DBLMSP2) gene, partial cds	Plasmodium falciparum	2220	2220	0.59	0	96.38	1349	KM589614.1
Plasmodium falciparum isolate C2.1_H12 DBLMSP2 (DBLMSP2) gene, partial cds	Plasmodium falciparum	2215	2215	0.59	0	96.3	1349	KM589623.1
Plasmodium falciparum isolate C2.1_H5 DBLMSP2 (DBLMSP2) gene, partial cds	Plasmodium falciparum	2215	2215	0.59	0	96.3	1349	KM589616.1
Plasmodium falciparum isolate C2.1_H16 DBLMSP2 (DBLMSP2) gene, partial cds	Plasmodium falciparum	2215	2215	0.59	0	96.3	1349	KM589627.1
Plasmodium falciparum isolate C2.1_H14 DBLMSP2 (DBLMSP2) gene, partial cds	Plasmodium falciparum	2209	2209	0.59	0	96.23	1349	KM589625.1
Plasmodium falciparum isolate C2.1_H13 DBLMSP2 (DBLMSP2) gene, partial cds	Plasmodium falciparum	2209	2209	0.59	0	96.23	1349	KM589624.1
Plasmodium falciparum isolate C2.1_H6 DBLMSP2 (DBLMSP2) gene, partial cds	Plasmodium falciparum	2209	2209	0.59	0	96.23	1349	KM589617.1
Plasmodium falciparum isolate C2.1_H15 DBLMSP2 (DBLMSP2) gene, partial cds	Plasmodium falciparum	2209	2209	0.59	0	96.23	1349	KM589626.1
Plasmodium falciparum isolate C2.1_H10 DBLMSP2 (DBLMSP2) gene, partial cds	Plasmodium falciparum	2209	2209	0.59	0	96.23	1349	KM589621.1
Plasmodium falciparum isolate C2.1_H1 DBLMSP2 (DBLMSP2) gene, partial cds	Plasmodium falciparum	2209	2209	0.59	0	96.23	1349	KM589607.1
Plasmodium falciparum isolate C2.1_H9 DBLMSP2 (DBLMSP2) gene, partial cds	Plasmodium falciparum	2204	2204	0.59	0	96.15	1349	KM589620.1

[truncated: 2 more sheets: Table S11, Table S12]
