# Supplementary material for: Module-level recombination drives DBLMSP polymorphism and functional conservation in Plasmodium falciparum
Source: Parasite. 2026 Apr 17;33:24. doi: 10.1051/parasite/2026024 (PMC13088805; doi:10.1051/parasite/2026024)
Supplement: Supplementary file 1 — Table S1. Type 1 Representative (CMB10) BLAST Hits. Table S2. Type 2 Representative (CMB42) BLAST Hits. Table S3. Type 3 Representative (CMB20) BLAST Hits Table S4. Validation of 1CM_up Module via BLAST. Table S5. BLAST result of 1M2a Module. Table S6. BLAST result of 1M2b Module. Table S7. BLAST result of 1M3a Module. Table S8. BLAST result of 1M3b Module. Table S9. BLAST of 1M3c Module (Shared by DBLMSP1 & DBLMSP2). Table S10. DBLMSP2 Reference Module BLAST. Table S11. Validation of 2CM_up Module via BLAST. Table S12. GenBank accession numbers for representative sequences corresponding to each DBLMSP1 and DBLMSP2 genotype. Table S13. Nucleotide sequences and positions of modular segments identified in DBLMSP1 (PF3D7_1035700) and DBLMSP2 (PF3D7_1036300). Table S14. Amino acid mutation frequencies in DBLMSP1-1 genotype (n = 486). Table S15. Genetic diversity of P. falciparum DBLMSP1-1 across different countries and regions. [file parasite-33-24-s1.zip › parasite250151-1-olm/supplymental TableS13-15.xlsx]

## Sheet: Table S13
Table S13. Nucleotide sequences and positions of modular segments identified in DBLMSP1 (PF3D7_1035700) and DBLMSP2 (PF3D7_1036300)
DBLMSP1	Modular Name	Position	Sequence	Length（bp）
	1-CONSERVED MODULE (upstream)	1~513	ATGAAGAAAATATATAGTATTTTCTTTTCTTTATTTATTTTGAATCTTCATATATATATAAAAAATATCAAATGCAATGACCTAATAAATTATAATGATTCGAATCTAAGAAACGGATTACTAAATAATAGTTTAGATTTAACAAATGGATTAAATAACAAAGATAACAGTTTTATTGATTCTAAAATTGAAGAACATGAAAATAAATCTTACCAAAATAAAGATAATAATATCTCTATCGTTGGACAAGATGTGCCTATTACATCGGTATATTCTTCTAAAATTATAAATGCTAATGATTTAGAAGGAAATAGTATTGACGATACTAAAGGTCTTAGTGTTACTAATAGTGGATTTGATGATGGTAGTGCTTTTGGTGGTGGACTCCCTTTTTCTGGT…	513
	1-MOUDLE1	439~507	AAAAATTTTTGTAATGGTATTCAAAATGTGCCTAATTGTCCTCTAAAAAATTTCACTGGTACAAAAGGT	69
	1-MOUDLE2a	514~719	ATTAGTGTGGCTGTTAAAGAAAGTTCAACTACAAATAAAGGTGTTCTTGTTCCCCCCAGAAGAACAAAATTATGTCTAAGAAATATTAACAAGGTTTGGCATCGAATCAAAGACGAGAAAAATTTTAAAGAAGAATTTGTTAAAGTTGCTTTAGGAGAATCAAATGCTTTAATGAAACATTATAAAGAAAAAAATCT	197
	1-MOUDLE2b	514~719	GCTAGCTCAAATGTCAGAAATTTCTTAACAGTTAATAAAGGTGTCCTTGTTCCCCCAAGAAGAAAACAAATGTGTTTTAGAATTAATATAAACAATTTTCCTGAATTAAAAAAAACTGAAGGTAAATTTGAAAATTTCATTTACTCATCTGCAGGTTCTGAAGCTAAACAATTAATAAAATTATATGGTAATAACACAGAAAAAGC	206
	1-MOUDLE3a	720~981	GAATGCCCTTACAGCTATAAAATATGGATTTTCAGATATGGGAGATATAATAAAGGGAACAGACCTAATTGACTATCAAATTACTAAAAATATAAATAGGGCATTAGATAAAATATTACGTAATGAAACAAGTAATGACAAAATTAAAAAACGTGTAGACTGGTGGGAAGCTAATAAAAGTGCATTCTGGGATGCATTCATGTGTGGATATAAAGTTCATATCGGAAATAAACCATGTCCAGAACATGATAATATGGACAGA	262
	1-MOUDLE3b	720~981	ACTTCAAGCAATGAAATATGGTTTTGCCGATATTGGAAATATTGTCCAAGGAAATGACATGATAGATACACCAACTTCTAATAAAACAAAAACATATTTGGAAGAAGTACTCGGAAAACAATATAAAAATGTTAATGATCCAAAAGATGCTAAAACCTGGTGGATTCAAAACAAACATCGTGTTTGGGATGCAATGATGTGTGGATATAAAGTTCATATCGGAAATAAACCATGTCCAGAACATGATAATATGGACAGA	259
	1-MOUDLE3c	720~981	TCATCAAGCTATAAGATATAGTTTTGCAGATATTGGAAATATTATTAGAGGAGATGACATGATGGATACACCTACGTCAAAAGAAACCATAACATATTTAGAAAAAGTACTTAAAATTTATAATGAAAATAATGATAAACCAAAAGATGCAAAAAAATGGTGGACAGAAAACAGGCATCATGTTTGGGAAGCAATGATGTGCGGATATCAGAGTGCGCAGAAAGATAACCAATGTACAGGTTATGGTAACATTGATGAT	259
	1-MOUDLE4	1054~1262	AATGTAATAGAATTATGTAATGTAAGACAAATTACAAACCAGAATGATTCACAACTATTAGAAATATCAAAAAAGGATAAATGTAAAGGTGCATTAAAGCATTATGAAGAATGGGTTAATAGAAGGAGACCTGAATGGAAAGGTCAATGTGATAAATTTGAAAAAGAAAAAAGTAAATATGAAGATACTAAAAGTAGAACTGCTGAAAT	209
	1-CONSERVED MODULE (downstream)	982~END	ATACCACAATATCTTAGATGGTTTAGAGAATGGGGAACATATGTTTGCAGCGAATATAAAAATAAGTTTGAGGATGTAATAAAATTATGTAATATCCAACAATTTACAAACCAGGATGATTCACAACTATTAGAAATATCAAAAAAGGATAAATGTAAAGAAGCATTAAAGCATTATGAAGAATGGGTTAATAGAAGGAGACCTGAATGGAAAGGCCAATGTGATAAATTTGAAAAAGAAAAAAGTAAATATGAAGATACTAAAAGTATAACTGCTGAAAAATATTTAAAAGAAATATGTTCTGAATGTGATTGTAAATATAAAGATTTGGATAATACATTTAAAGAATTTAAAGATAACGTTACGCTTCTTAAAGCAGTAATTGATAACAAAAAAAAT…	1122
DBLMSP2	2-CONSERVED MODULE (upstream)	1~440	ATGATATATATTTTATCTATTGTATTTTATATATTTTTTTTACATATTGATATATATGTAAACATTTATTCTACATGTTTTGTTGTAAATGAGGGGAACCCTAATTTAAGAAATAACATAATTAATGATGATGATCTAAAGGGGAAAGCATATAATAATACTATAGATGCTAATAACCAAAATATAGAATATAATAAAAACTTAGAGCACAATGTAAACTCATCTCATATATCTAAATTTTCGGATATTATGGATCAAGAAGATAAAGGAGATAATGAAAATTCTCATGACATAAAATTTGAAGAAAAAAAAAATATTAATAAATCTTTAGACGCTGAATCCAATTATGGTATTAATGAAATTAGTATTACTGGTAATGATAGTAATAGTGATAATAGT…	440
	2-MOUDLE1a	441~582	TATTCCTCGTTCTATATATACTATTAACCTTGGTTTTAATAAATGTCCTACTGAAGAGATTTGTAAAGACTTTAGTAATCTTCCACAATGTCGAAAGAATGTACATGAAAGAAATAATTGGTTGGGCTCAAGTGTAAAAAAT	142
	2-MOUDLE1b	441~582	AATTGCACCTTCTATATATTCTAATAACCTTGGTCCTAATAAATGTCCTGTTGAAAAGATTTGTAAAGATTTTGGTCCTCTTCCACAATGTCGAAAGGATGTACATGAAAGAAATAATTGGTTGAGCTCAAATGTAAAAAAA	142
	2-CONSERVED MODULE1	583~594	TTTTCAAGTGAT	12
	2-MOUDLE2a	595~679	AATAAGGGGGTTCTTGTTCCTCCAAGAAGACAATCTTTATGTTTAAGAATTACATTACAAGATTTTCGTACGAAAAAGAAAAAGG	85
	2-MOUDLE2b(2M1a-2M2b)	595~679	AATAAGGGGGTTCTTGTTCCTCCAAGAAGACAATCTTTATGTTTAAGAATTACATTACAAAATTTTCATGCAAAAAAAAAAAACA	85
	2-MOUDLE2b(2M1b-2M2b)	595~679	TATAAGGGAGTTCTTGTTCCTCCAAGAAGACAATTTTTATGTTTAAGAATTACATTACAAAATTTTCGTGCAAAAAAAAAAAACA	85
	2-CONSERVED MODULE2	680~716	AAGGAGATTTTGAAAAATTTATTTATTCATATGCATC	37
	2-MOUDLE3a	717~1049	ATCTGAAGCTAGAAAATTAAGAACCATACACAATAATAACTTAGAAAAAGCTCATCAAGCTATAAGATATAGTTTTGCAGATATTGGAAATATTATTAGAGGAGATGACATGATGGATACACCTACGTCAAAAGAAACCATAACATATTTAGAAAAAGTACTTAAAATTTATAATGAAAATAATGATAAACCAAAAGATGCAAAAAAATGGTGGACAGAAAACAGGCATCATGTTTGGGAAGCAATGATGTGCGGATATCAGAGTGCGCAGAAAGATAACCAATGTACAGGTTATGGTAACATTGATGATATACCACAATTTTTAAGGTGGTT	333
	2-MOUDLE3b	717~1049	TTCGGAAGCTAAGAAATTAAGAACTATACACAATAATATATCAGAAAAAGCTCTACAAGCTATAAAATATAGTTTTGCAGATATTGGAAATATTATTAAAGGAGATGACTTACTCGATACACCGACTTCTAACAACACAAAAACGTACTTAGAAGAAGTACTTAAACTTCATAATAAAAATAATG---AAACAAAAGATGCAAAAAAATGGTGGACAGAAAATAGGTATCATGTTTGGGAAGCAATGATGTGCGGATATCAAAATGAGAAAAAAGATAATGAATGTACAGTATATGGCAATATTGATGATATACCACAATTTTTAAGGTGGTT	333
	2-MOUDLE4a	1050~1226	CAGAGAGTGGGGAACATATGTCTGTGAAGAAAGCGAAAAAAATATGAACACACTAAAAGCTGTTTGCTTTCCGAAACAGCCAAGAACCGAAGCGAATCCTGCATTGACTGTACATGAAAATGAAATGTGCTCATCAACTTTAAAAAAATATGAAGAATGGTATAATAAAAGGAAAAC	177
	2-MOUDLE4b	1050~1226	TAGAGAGTGGGGAACATATGTCTGTGAGGAAAGCGAAAATAATATGAAGACATTAAAAGCTGTTTGTTTTCCAAAACAGCTAAGAACCGAAACGAATTCTGCAATGACTGTAACTCAAAAAGGTACGTGCTCATCAACTTTAAAAAATTATGAAGAATGGTATAATAAAAGGAAAAA	177
	2-CONSERVED MODULE3	1227~1259	TGAATGGACTGAACAATCTATTAAATATAACAA	33
	2-MOUDLE5a	1260~1612	TGACAAAATTAATTATACAGATATAAAAACATTATCTCCTTCTGAATATTTAATAGAAAAATGTCCTGAATGTAAATGTACCAAAAAAAATTTGCAAGATGTATTTGAACTTACATTTGATGGAAAAGCTTTATTAGAAAAGCTAAAAAAAGAAGAATCACCTGTGAGTAATAGTGTGAATGCCTTACCTGAACCAGGTCAAATTACATTACCTGATCCTTCATTAAAACAAACAACACAACAGGAAAATCAACCTGTTGTAGAAACACCTGTTACCACAGCTGTTATTAATGAACATCAAGGACAAACAGAACCGAATAAAGGTGACAACAATAATGAAAGAGAAAATCATG	353
	2-MOUDLE5b	1260~1612	GGACAAAACAAAATATAAAGATATAGAAAACTTATCTCCTTCTAATTATTTAATAAAAAAATGTCCTGAATGTAAATGTACCGAAAAAAATTTGCACGATGTATTTGAACATACTTTTGATGGAAAAGCTTTATTAAAAAAGCTAGAAGAAGAAGAATCACCTGCGAGTGATAGTGTGAGAACGTCTACAGAATCAGGTCCAATTACAGTACCTGATTCTTCATTAAATCAAACAACACAACAGGAAAATCAACCTGGTGTAGAAAAACCTCTTACCACAGTTGTTATGAATGAACATCAAGGACAAACCGATCCAAATACAGATGATAACAGTGGTGAGACAGAACATAATA	353
	2-CONSERVED MODULE (downstream)	1613~(2289)END	AAAGTAATGTTGGTAGCATCCAAGAAGTAAACCAAGGTAGCGTGAGCGAAGAATCACATTCTAAAACTATAGATCCTTCTAAGATTGACGACCGTTTGGAATTAAGTAGTGGGTCATCATCTCTTGAACAACACTCTAAGGAAGATGTAAAAAAGGGATGTGCTTTAGAATTGGTACCTTTATCTTTATCGGATATTGAACAGATAGCTAATGAAAGCGAAGATGTACTGGAAGAGATAGAAGAAGAAATTAATACAGATGGGGAAATAGAATATATAACAGAAGAAGAAATAAAAGAAGATATAGAAGAAGAAACAGAAGAAGATAT------------AGAAGAAGAAACAGAAGAAGAAACAGAAGAAGAAACAGAAGAAGAAGCAGATGAAGAAA…	677/689
	Insertion	1941~1952	AGAAGAAGAAAC	12

## Sheet: Table S14
Table S14. Amino acid mutation frequencies in DBLMSP1-1 genotype (n = 486)
Condons	ns	Frequency(%) n=486
Y91D	481	98.9712
S117G	478	98.3539
E147K	14	2.88066
K151E	469	96.5021
G152D	4	0.823045
K154Q	55	11.3169
V156A	67	13.786
L157P	10	2.05761
S158N	10	2.05761
P161L	44	9.0535
N163D	26	5.34979
S164F	34	6.99588
N168K	20	4.11523
G169R	3	0.617284
A175T	18	3.7037
S179I	73	15.0206
T193K	72	14.8148
K202Q / N	72/1	14.81/0.21
E210Q	3	0.617284
N267Y / T	45/58	9.25/11.93
R277C / D / G	1/9/342	0.20/1.85/70.37
N278K	39	8.02469
D349N	381	78.3951
K352E	382	78.6008
I356V	387	79.6296
Q357I / R	1/104	0.20/21.40
F359I	383	78.8066
D363N	390	80.2469
K372N / I / E	3/4/166	0.62/0.82/34.16
E378D / G	1/342	0.20/70.37
I414R / K	388/134	79.83/27.57
K442N	153	31.4815
T463U	4	0.823045
S467T	118	24.2798
V473G	112	23.0453
D480N	107	22.0165
V501A	477	98.1481
L547V	20	4.11523
D608Y	31	6.3786
D611H	31	6.3786
K623E	220	45.2675
Mutation counts and frequencies were calculated from 486 sequences belonging to the DBLMSP1-1 genotype, including 36 samples from the China–Myanmar border and 450 from 14 other malaria-endemic countries.

## Sheet: Table S15
Table S15. Genetic diversity of Plasmodium falciparum DBLMSP1-1 across different countries and regions
Sample	N	k	H	Hd±SD	S	Sv	Sp	η	π	Ka	Ks	Ka/Ks	Da	D*b	F*c
CMB	36	9.881	21	0.946±0.023	41	4	37	41	0.00511	0.00300761	0.00382358	0.786593	-0.00226	1.11633	0.87261
Bangladesh	30	13.598	24	0.984±0.013	36	4	32	36	0.00704	0.00723846	0.0116776	0.61986	1.81654	1.01617	1.50578
Cambodia	30	11.522	15	0.949± 0.017	27	3	24	27	0.00596	0.00549678	0.00903865	0.608142	2.47464	0.98018	1.72188
Congo	30	10.738	26	0.989± 0.013	37	2	35	37	0.00556	0.00506721	0.00625191	0.810505	0.54891	1.40694	1.32923
The Gambia	60	13.602	56	0.991± 0.003	51	10	47	61	0.00709	2.12735	1.00537	2.11599	0.39434	0.22992	0.35517
Ghana	30	12.409	29	0.998±0.009	45	8	37	45	0.00642	2.13429	1.00136	2.1314	0.37464	0.56867	0.59601
Guinea	30	9.736	25	0.975±0.021	38	8	30	38	0.00504	2.12352	1.002	2.11928	0.055	0.34479	0.2951
Kenya	30	11.258	27	0.992±0.007	39	12	27	39	0.00588	2.12784	1.00859	2.10971	0.86444	-0.56278	-0.07428
Laos	30	8.63	20	0.926±0.039	38	5	33	38	0.00447	0.00437136	0.00520235	0.840266	-0.36831	0.88275	0.55954
Malawi	30	10.984	26	0.991± 0.011	32	3	29	32	0.00569	0.0054768	0.00529258	1.02481	1.30635	1.1182	1.38985
Mali	30	9.798	29	0.998±0.009	38	8	30	38	0.00507	0.00367743	0.00346682	1.06075	0.07877	0.34479	0.30425
Myanmar	30	9.759	19	0.963±0.018	30	2	28	30	0.00505	0.00423881	0.00728677	0.581714	1.04309	1.28864	1.4246
Senegal	30	10.223	22	0.979± 0.013	36	10	26	36	0.00529	0.00499967	0.0063412	0.788442	0.45745	-0.11281	0.08609
Thailand	30	11.131	16	0.920±0.032	28	2	26	28	0.00576	0.0050649	0.00834105	0.607225	2.06622	1.24567	1.77932
Vietnam	30	10.637	12	0.775±0.076	34	3	31	34	0.00551	0.00528166	0.00886383	0.595867	0.87278	1.16348	1.26016
N，Number of sequences used；K，Average number of nucleotide differences；H，Number of Haplotypes；Hd，Haplotype (gene) diversity；SD：Standard Deviation of Haplotype diversity；S，Number of polymorphic (segregating) sites；Sv，the number of singleton sites；Sp，the number of informative-parsimonious sites；η（Eta），Total number of mutations；π（pi），Nucleotide diversity；Ka，the rates of non-synonymous substitutions；K…
